# Supplementary material for: Computational Prediction of Neutralization Epitopes Targeted by Human Anti-V3 HIV Monoclonal Antibodies
Source: PLoS One. 2014 Feb 25;9(2):e89987. doi: 10.1371/journal.pone.0089987 (PMC3934971; doi:10.1371/journal.pone.0089987)
Supplement: Structure S1 — PDB-format structure of the V3 peptides MN (chains d, e, f, g, h, i, j, k, l, m), UG1033 (chains n, o, p, q, r, s, t, u, v, w), and UG29 (chains x, y, z, 1, 2, 3, 4, 5, 6, 7) predicted by docking into the Fab of the mAb 2219 (PDB 2B0S), as compared to the experimentally determined conformations of the same peptides extracted from PDB records 2B0S, 2B1A, and 2B1H (chains a, b, and c respectively). (PDB) [file pone.0089987.s011.pdb]

HEADER                                                        2219_SELF_AND_CROSS_DOCKING
TITLE	SELF AND CROSS DOCKING OF V3-PEPTIDES INTO THE FAB 2219 FROM THE PDB ENTRY 2B0S
EXPDTA    THEORETICAL MODEL
REMARK   3                                                              
REMARK   3 REFINEMENT.                                                  
REMARK   3   PROGRAM 1                  ICM 3.7                     
REMARK   3   AUTHORS 1      E.SHMELKOV,C.KRACHMAROV,A.GRIGORYAN,A.PINTER,A.STATNIKOV,T.CARDOZO
REMARK  76 
REMARK  76 CHAINS A,B,C: EXPERIMETNAL STRUCTURES OF V3 PEPTIDES MN, 
REMARK  76 UG1033, AND UG29; CHAINS D,E,F,G,H,I,J,K,L,M: PREDICTED 
REMARK  76 STRUCTURES OF V3 PEPTIDE MN; CHAINS N,O,P,Q,R,S,T,U,V,W:
REMARK  76 PREDICTED STRUCTURES OF V3 PEPTIDE UG1033; CHAINS X,Y,Z,
REMARK  76 1,2,3,4,5,6,7: PREDICTED STRUCTURES OF V3 PEPTIDE UG29
SEQRES   1 A   16  LYS ARG LYS ARG ILE HIS ILE GLY PRO GLY ARG ALA PHE 
SEQRES   2 A   16  TYR THR THR                                         
SEQRES   1 B   16  THR ARG LYS SER ILE HIS LEU GLY PRO GLY ARG ALA PHE 
SEQRES   2 B   16  TYR ALA THR                                         
SEQRES   1 C   16  THR LYS LYS SER ILE LYS ILE ARG PRO ARG GLN ALA PHE 
SEQRES   2 C   16  TYR ALA THR                                         
SEQRES   1 D   16  LYS ARG LYS ARG ILE HIS ILE GLY PRO GLY ARG ALA PHE 
SEQRES   2 D   16  TYR THR THR                                         
SEQRES   1 E   16  LYS ARG LYS ARG ILE HIS ILE GLY PRO GLY ARG ALA PHE 
SEQRES   2 E   16  TYR THR THR                                         
SEQRES   1 F   16  LYS ARG LYS ARG ILE HIS ILE GLY PRO GLY ARG ALA PHE 
SEQRES   2 F   16  TYR THR THR                                         
SEQRES   1 G   16  LYS ARG LYS ARG ILE HIS ILE GLY PRO GLY ARG ALA PHE 
SEQRES   2 G   16  TYR THR THR                                         
SEQRES   1 H   16  LYS ARG LYS ARG ILE HIS ILE GLY PRO GLY ARG ALA PHE 
SEQRES   2 H   16  TYR THR THR                                         
SEQRES   1 I   16  LYS ARG LYS ARG ILE HIS ILE GLY PRO GLY ARG ALA PHE 
SEQRES   2 I   16  TYR THR THR                                         
SEQRES   1 J   16  LYS ARG LYS ARG ILE HIS ILE GLY PRO GLY ARG ALA PHE 
SEQRES   2 J   16  TYR THR THR                                         
SEQRES   1 K   16  LYS ARG LYS ARG ILE HIS ILE GLY PRO GLY ARG ALA PHE 
SEQRES   2 K   16  TYR THR THR                                         
SEQRES   1 L   16  LYS ARG LYS ARG ILE HIS ILE GLY PRO GLY ARG ALA PHE 
SEQRES   2 L   16  TYR THR THR                                         
SEQRES   1 M   16  LYS ARG LYS ARG ILE HIS ILE GLY PRO GLY ARG ALA PHE 
SEQRES   2 M   16  TYR THR THR                                         
SEQRES   1 N   16  THR ARG LYS SER ILE HIS LEU GLY PRO GLY ARG ALA PHE 
SEQRES   2 N   16  TYR ALA THR                                         
SEQRES   1 O   16  THR ARG LYS SER ILE HIS LEU GLY PRO GLY ARG ALA PHE 
SEQRES   2 O   16  TYR ALA THR                                         
SEQRES   1 P   16  THR ARG LYS SER ILE HIS LEU GLY PRO GLY ARG ALA PHE 
SEQRES   2 P   16  TYR ALA THR                                         
SEQRES   1 Q   16  THR ARG LYS SER ILE HIS LEU GLY PRO GLY ARG ALA PHE 
SEQRES   2 Q   16  TYR ALA THR                                         
SEQRES   1 R   16  THR ARG LYS SER ILE HIS LEU GLY PRO GLY ARG ALA PHE 
SEQRES   2 R   16  TYR ALA THR                                         
SEQRES   1 S   16  THR ARG LYS SER ILE HIS LEU GLY PRO GLY ARG ALA PHE 
SEQRES   2 S   16  TYR ALA THR                                         
SEQRES   1 T   16  THR ARG LYS SER ILE HIS LEU GLY PRO GLY ARG ALA PHE 
SEQRES   2 T   16  TYR ALA THR                                         
SEQRES   1 U   16  THR ARG LYS SER ILE HIS LEU GLY PRO GLY ARG ALA PHE 
SEQRES   2 U   16  TYR ALA THR                                         
SEQRES   1 V   16  THR ARG LYS SER ILE HIS LEU GLY PRO GLY ARG ALA PHE 
SEQRES   2 V   16  TYR ALA THR                                         
SEQRES   1 W   16  THR ARG LYS SER ILE HIS LEU GLY PRO GLY ARG ALA PHE 
SEQRES   2 W   16  TYR ALA THR                                         
SEQRES   1 X   16  THR LYS LYS SER ILE LYS ILE ARG PRO ARG GLN ALA PHE 
SEQRES   2 X   16  TYR ALA THR                                         
SEQRES   1 Y   16  THR LYS LYS SER ILE LYS ILE ARG PRO ARG GLN ALA PHE 
SEQRES   2 Y   16  TYR ALA THR                                         
SEQRES   1 Z   16  THR LYS LYS SER ILE LYS ILE ARG PRO ARG GLN ALA PHE 
SEQRES   2 Z   16  TYR ALA THR                                         
SEQRES   1 1   16  THR LYS LYS SER ILE LYS ILE ARG PRO ARG GLN ALA PHE 
SEQRES   2 1   16  TYR ALA THR                                         
SEQRES   1 2   16  THR LYS LYS SER ILE LYS ILE ARG PRO ARG GLN ALA PHE 
SEQRES   2 2   16  TYR ALA THR                                         
SEQRES   1 3   16  THR LYS LYS SER ILE LYS ILE ARG PRO ARG GLN ALA PHE 
SEQRES   2 3   16  TYR ALA THR                                         
SEQRES   1 4   16  THR LYS LYS SER ILE LYS ILE ARG PRO ARG GLN ALA PHE 
SEQRES   2 4   16  TYR ALA THR                                         
SEQRES   1 5   16  THR LYS LYS SER ILE LYS ILE ARG PRO ARG GLN ALA PHE 
SEQRES   2 5   16  TYR ALA THR                                         
SEQRES   1 6   16  THR LYS LYS SER ILE LYS ILE ARG PRO ARG GLN ALA PHE 
SEQRES   2 6   16  TYR ALA THR                                         
SEQRES   1 7   16  THR LYS LYS SER ILE LYS ILE ARG PRO ARG GLN ALA PHE 
SEQRES   2 7   16  TYR ALA THR                                         
HELIX    1  HA ARG A  304  ARG A  304  9
HELIX    2  HB GLY A  312  GLY A  312  9
HELIX    3  HC ARG A  315  ARG A  315  9
HELIX    4  HD GLY B  312  GLY B  312  9
HELIX    5  HE ARG B  315  ARG B  315  9
HELIX    6  HF ILE C  307  ILE C  307  9
HELIX    7  HG PHE C  317  PHE C  317  9
HELIX    8  HH GLY D    8  GLY D    8  9
HELIX    9  HI ARG D   11  ARG D   11  9
HELIX   10  HJ GLY E    8  GLY E    8  9
HELIX   11  HK ARG E   11  ARG E   11  9
HELIX   12  HL GLY F    8  GLY F    8  9
HELIX   13  HM ARG F   11  ARG F   11  9
HELIX   14  HN GLY G    8  GLY G    8  9
HELIX   15  HO ARG G   11  ARG G   11  9
HELIX   16  HP GLY H    8  GLY H    8  9
HELIX   17  HQ ARG H   11  ARG H   11  9
HELIX   18  HR GLY I    8  GLY I    8  9
HELIX   19  HS ARG I   11  ARG I   11  9
HELIX   20  HT ILE J    5  ILE J    5  9
HELIX   21  HU GLY J    8  GLY J    8  9
HELIX   22  HV ARG J   11  ARG J   11  9
HELIX   23  HW TYR J   14  TYR J   14  9
HELIX   24  HX GLY K    8  GLY K    8  9
HELIX   25  HY ARG K   11  ARG K   11  9
HELIX    0  H@ GLY L    8  GLY L    8  9
HELIX    1  HA ARG L   11  ARG L   11  9
HELIX    2  HB GLY      8  GLY      8  9
HELIX    3  HC ARG     11  ARG     11  9
HELIX    4  HD GLY N    8  GLY N    8  9
HELIX    5  HE ARG N   11  ARG N   11  9
HELIX    6  HF GLY O    8  GLY O    8  9
HELIX    7  HG ARG O   11  ARG O   11  9
HELIX    8  HH GLY P    8  GLY P    8  9
HELIX    9  HI ARG P   11  ARG P   11  9
HELIX   10  HJ ILE Q    5  ILE Q    5  9
HELIX   11  HK PHE Q   13  PHE Q   13  9
HELIX   12  HL GLY R    8  GLY R    8  9
HELIX   13  HM ARG R   11  ARG R   11  9
HELIX   14  HN GLY S    8  GLY S    8  9
HELIX   15  HO ARG S   11  ARG S   11  9
HELIX   16  HP GLY T    8  GLY T    8  9
HELIX   17  HQ ARG T   11  ARG T   11  9
HELIX   18  HR GLY U    8  GLY U    8  9
HELIX   19  HS ARG U   11  ARG U   11  9
HELIX   20  HT GLY V    8  GLY V    8  9
HELIX   21  HU ARG V   11  ARG V   11  9
HELIX   22  HV GLY      8  GLY      8  9
HELIX   23  HW ARG     11  ARG     11  9
HELIX   24  HX ILE Y    5  ILE Y    5  9
HELIX   25  HY PHE Y   13  PHE Y   13  9
HELIX    0  H@ ARG Z    8  ARG Z    8  9
HELIX    1  HA GLN Z   11  GLN Z   11  9
HELIX    2  HB ILE 1    5  ILE 1    5  9
HELIX    3  HC ARG 1    8  ARG 1    8  9
HELIX    4  HD GLN 1   11  GLN 1   11  9
HELIX    5  HE PHE 1   13  PHE 1   13  9
HELIX    6  HF ARG 2    8  ARG 2    8  9
HELIX    7  HG GLN 2   11  GLN 2   11  9
HELIX    8  HH ILE 4    5  ILE 4    5  9
HELIX    9  HI PHE 4   13  PHE 4   13  9
HELIX   10  HJ ILE 5    5  ILE 5    5  9
HELIX   11  HK PHE 5   13  PHE 5   13  9
HELIX   12  HL ILE 6    5  ILE 6    5  9
HELIX   13  HM PHE 6   13  PHE 6   13  9
SHEET    1  SA 1 ILE A 307  HIS A 308  0
SHEET    2  SB 1 ALA A 316  PHE A 317  0
SHEET    3  SC 1 ILE B 307  HIS B 308  0
SHEET    4  SD 1 ALA B 316  PHE B 317  0
SHEET    5  SE 1 ILE D   5  HIS D   6  0
SHEET    6  SF 1 ALA D  12  PHE D  13  0
SHEET    7  SG 1 ILE E   5  HIS E   6  0
SHEET    8  SH 1 ALA E  12  PHE E  13  0
SHEET    9  SI 1 ILE F   5  HIS F   6  0
SHEET   10  SJ 1 ALA F  12  PHE F  13  0
SHEET   11  SK 1 ILE G   5  HIS G   6  0
SHEET   12  SL 1 ALA G  12  PHE G  13  0
SHEET   13  SM 1 ILE H   5  HIS H   6  0
SHEET   14  SN 1 ALA H  12  PHE H  13  0
SHEET   15  SO 1 ILE I   5  HIS I   6  0
SHEET   16  SP 1 ALA I  12  PHE I  13  0
SHEET   17  SQ 1 ILE K   5  HIS K   6  0
SHEET   18  SR 1 ALA K  12  PHE K  13  0
SHEET   19  SS 1 ILE L   5  HIS L   6  0
SHEET   20  ST 1 ALA L  12  PHE L  13  0
SHEET   21  SU 1 ILE     5  HIS     6  0
SHEET   22  SV 1 ALA    12  PHE    13  0
SHEET   23  SW 1 ILE N   5  HIS N   6  0
SHEET   24  SX 1 ALA N  12  PHE N  13  0
SHEET   25  SY 1 ILE O   5  HIS O   6  0
SHEET    0  S@ 1 ALA O  12  PHE O  13  0
SHEET    1  SA 1 ILE P   5  HIS P   6  0
SHEET    2  SB 1 ALA P  12  PHE P  13  0
SHEET    3  SC 1 ILE R   5  HIS R   6  0
SHEET    4  SD 1 ALA R  12  PHE R  13  0
SHEET    5  SE 1 ILE S   5  HIS S   6  0
SHEET    6  SF 1 ALA S  12  PHE S  13  0
SHEET    7  SG 1 ILE T   5  HIS T   6  0
SHEET    8  SH 1 ALA T  12  PHE T  13  0
SHEET    9  SI 1 ILE U   5  HIS U   6  0
SHEET   10  SJ 1 ALA U  12  PHE U  13  0
SHEET   11  SK 1 ILE V   5  HIS V   6  0
SHEET   12  SL 1 ALA V  12  PHE V  13  0
SHEET   13  SM 1 ILE     5  HIS     6  0
SHEET   14  SN 1 ALA    12  PHE    13  0
SHEET   15  SO 1 ILE 2   5  LYS 2   6  0
SHEET   16  SP 1 ALA 2  12  PHE 2  13  0
CRYST1   60.471   60.471  275.194  90.00  90.00  90.00 P 41 21 2     8
ATOM      1  N   LYS A 303      -0.523  70.412 155.249  1.00 42.11           N
ATOM      2  CA  LYS A 303       0.735  70.259 156.041  1.00 41.62           C
ATOM      3  C   LYS A 303       1.697  69.593 155.122  1.00 40.12           C
ATOM      4  O   LYS A 303       1.464  69.442 153.891  1.00 40.91           O
ATOM      5  HA  LYS A 303       1.086  71.260 156.293  1.00 20.00           H
ATOM      6  CB  LYS A 303       0.578  69.386 157.310  1.00 42.22           C
ATOM      7 1HB  LYS A 303       0.815  68.348 157.075  1.00 20.00           H
ATOM      8 2HB  LYS A 303       1.291  69.710 158.069  1.00 20.00           H
ATOM      9  CG  LYS A 303      -0.811  69.360 158.009  1.00 43.63           C
ATOM     10 1HG  LYS A 303      -1.022  70.338 158.441  1.00 20.00           H
ATOM     11 2HG  LYS A 303      -1.589  69.162 157.272  1.00 20.00           H
ATOM     12  CD  LYS A 303      -0.855  68.265 159.132  1.00 43.84           C
ATOM     13 1HD  LYS A 303      -1.890  68.009 159.355  1.00 20.00           H
ATOM     14 2HD  LYS A 303      -0.370  67.355 158.777  1.00 20.00           H
ATOM     15  CE  LYS A 303      -0.156  68.729 160.443  1.00 45.59           C
ATOM     16 1HE  LYS A 303       0.817  69.161 160.211  1.00 20.00           H
ATOM     17 2HE  LYS A 303      -0.747  69.512 160.919  1.00 20.00           H
ATOM     18  NZ  LYS A 303       0.085  67.665 161.503  1.00 44.50           N
ATOM     19 1HZ  LYS A 303       0.270  68.112 162.394  1.00 20.00           H
ATOM     20 2HZ  LYS A 303      -0.737  67.077 161.584  1.00 20.00           H
ATOM     21 3HZ  LYS A 303       0.882  67.098 161.237  1.00 20.00           H
ATOM     22  HN  LYS A 303      -0.480  70.060 154.315  1.00 20.00           H
ATOM     23  N   ARG A 304       2.777  69.149 155.737  1.00 38.16           N
ATOM     24  CA  ARG A 304       3.878  68.587 155.037  1.00 35.65           C
ATOM     25  C   ARG A 304       3.928  67.078 155.286  1.00 35.00           C
ATOM     26  O   ARG A 304       4.991  66.478 155.212  1.00 33.84           O
ATOM     27  HA  ARG A 304       3.685  68.811 153.988  1.00 20.00           H
ATOM     28  CB  ARG A 304       5.109  69.315 155.539  1.00 36.11           C
ATOM     29 1HB  ARG A 304       5.283  69.062 156.585  1.00 20.00           H
ATOM     30 2HB  ARG A 304       5.985  68.983 154.982  1.00 20.00           H
ATOM     31  CG  ARG A 304       5.002  70.874 155.416  1.00 35.28           C
ATOM     32 1HG  ARG A 304       4.054  71.212 155.835  1.00 20.00           H
ATOM     33 2HG  ARG A 304       5.794  71.344 155.999  1.00 20.00           H
ATOM     34  CD  ARG A 304       5.109  71.254 153.979  1.00 33.93           C
ATOM     35 1HD  ARG A 304       5.951  70.737 153.519  1.00 20.00           H
ATOM     36 2HD  ARG A 304       4.213  70.941 153.444  1.00 20.00           H
ATOM     37  NE  ARG A 304       5.286  72.666 153.703  1.00 34.09           N
ATOM     38  HE  ARG A 304       5.208  73.306 154.467  1.00 20.00           H
ATOM     39  CZ  ARG A 304       5.546  73.132 152.484  1.00 35.11           C
ATOM     40  NH1 ARG A 304       5.676  72.302 151.456  1.00 35.86           N
ATOM     41 1HH1 ARG A 304       5.579  71.316 151.594  1.00 20.00           H
ATOM     42 2HH1 ARG A 304       5.872  72.663 150.544  1.00 20.00           H
ATOM     43  NH2 ARG A 304       5.701  74.424 152.283  1.00 35.66           N
ATOM     44 1HH2 ARG A 304       5.896  74.767 151.364  1.00 20.00           H
ATOM     45 2HH2 ARG A 304       5.623  75.062 153.048  1.00 20.00           H
ATOM     46  HN  ARG A 304       2.905  69.172 156.728  1.00 20.00           H
ATOM     47  N   LYS A 305       2.772  66.463 155.560  1.00 34.06           N
ATOM     48  CA  LYS A 305       2.712  64.999 155.716  1.00 34.22           C
ATOM     49  C   LYS A 305       2.770  64.294 154.365  1.00 34.07           C
ATOM     50  O   LYS A 305       3.310  63.209 154.250  1.00 33.93           O
ATOM     51  HA  LYS A 305       3.591  64.694 156.283  1.00 20.00           H
ATOM     52  CB  LYS A 305       1.469  64.511 156.469  1.00 33.73           C
ATOM     53 1HB  LYS A 305       1.300  65.138 157.344  1.00 20.00           H
ATOM     54 2HB  LYS A 305       0.591  64.611 155.831  1.00 20.00           H
ATOM     55  CG  LYS A 305       1.638  63.001 156.916  1.00 33.66           C
ATOM     56 1HG  LYS A 305       1.818  62.377 156.041  1.00 20.00           H
ATOM     57 2HG  LYS A 305       2.511  62.905 157.561  1.00 20.00           H
ATOM     58  CD  LYS A 305       0.450  62.451 157.650  1.00 32.55           C
ATOM     59 1HD  LYS A 305       0.262  63.045 158.544  1.00 20.00           H
ATOM     60 2HD  LYS A 305      -0.438  62.530 157.023  1.00 20.00           H
ATOM     61  CE  LYS A 305       0.672  61.007 158.037  1.00 31.79           C
ATOM     62 1HE  LYS A 305       0.906  60.418 157.150  1.00 20.00           H
ATOM     63 2HE  LYS A 305       1.530  60.931 158.705  1.00 20.00           H
ATOM     64  NZ  LYS A 305      -0.507  60.441 158.696  1.00 28.77           N
ATOM     65 1HZ  LYS A 305      -0.357  59.453 158.868  1.00 20.00           H
ATOM     66 2HZ  LYS A 305      -0.663  60.918 159.578  1.00 20.00           H
ATOM     67 3HZ  LYS A 305      -1.318  60.561 158.100  1.00 20.00           H
ATOM     68  HN  LYS A 305       1.900  66.937 155.675  1.00 20.00           H
ATOM     69  N   ARG A 306       2.186  64.923 153.363  1.00 34.18           N
ATOM     70  CA  ARG A 306       2.192  64.428 151.998  1.00 34.22           C
ATOM     71  C   ARG A 306       3.605  64.189 151.448  1.00 33.61           C
ATOM     72  O   ARG A 306       4.495  65.052 151.528  1.00 32.92           O
ATOM     73  HA  ARG A 306       1.648  63.484 152.041  1.00 20.00           H
ATOM     74  CB  ARG A 306       1.466  65.436 151.161  1.00 33.86           C
ATOM     75 1HB  ARG A 306       0.476  65.617 151.580  1.00 20.00           H
ATOM     76 2HB  ARG A 306       2.001  66.386 151.185  1.00 20.00           H
ATOM     77  CG  ARG A 306       1.261  65.102 149.719  1.00 36.02           C
ATOM     78 1HG  ARG A 306       2.203  64.772 149.281  1.00 20.00           H
ATOM     79 2HG  ARG A 306       0.560  64.272 149.630  1.00 20.00           H
ATOM     80  CD  ARG A 306       0.747  66.370 149.116  1.00 38.31           C
ATOM     81 1HD  ARG A 306       0.135  66.905 149.842  1.00 20.00           H
ATOM     82 2HD  ARG A 306       1.580  67.023 148.857  1.00 20.00           H
ATOM     83  NE  ARG A 306      -0.049  66.188 147.927  1.00 42.96           N
ATOM     84  HE  ARG A 306       0.429  66.094 147.053  1.00 20.00           H
ATOM     85  CZ  ARG A 306      -1.373  66.131 147.868  1.00 44.88           C
ATOM     86  NH1 ARG A 306      -2.139  66.201 148.961  1.00 45.82           N
ATOM     87 1HH1 ARG A 306      -1.717  66.300 149.862  1.00 20.00           H
ATOM     88 2HH1 ARG A 306      -3.134  66.155 148.878  1.00 20.00           H
ATOM     89  NH2 ARG A 306      -1.935  65.993 146.671  1.00 45.43           N
ATOM     90 1HH2 ARG A 306      -2.931  65.947 146.589  1.00 20.00           H
ATOM     91 2HH2 ARG A 306      -1.363  65.935 145.853  1.00 20.00           H
ATOM     92  HN  ARG A 306       1.692  65.787 153.457  1.00 20.00           H
ATOM     93  N   ILE A 307       3.824  62.989 150.913  1.00 33.11           N
ATOM     94  CA  ILE A 307       5.117  62.669 150.363  1.00 32.79           C
ATOM     95  C   ILE A 307       5.027  62.636 148.847  1.00 32.64           C
ATOM     96  O   ILE A 307       4.296  61.841 148.270  1.00 31.98           O
ATOM     97  HA  ILE A 307       5.801  63.467 150.650  1.00 20.00           H
ATOM     98  HB  ILE A 307       4.994  60.560 150.736  1.00 20.00           H
ATOM     99  CB  ILE A 307       5.695  61.368 150.944  1.00 32.53           C
ATOM    100  CG1 ILE A 307       5.825  61.500 152.481  1.00 33.09           C
ATOM    101 1HG1 ILE A 307       6.412  62.385 152.725  1.00 20.00           H
ATOM    102 2HG1 ILE A 307       4.838  61.640 152.922  1.00 20.00           H
ATOM    103  CG2 ILE A 307       7.030  61.082 150.329  1.00 32.17           C
ATOM    104 1HG2 ILE A 307       6.922  61.004 149.247  1.00 20.00           H
ATOM    105 2HG2 ILE A 307       7.721  61.890 150.568  1.00 20.00           H
ATOM    106 3HG2 ILE A 307       7.418  60.143 150.725  1.00 20.00           H
ATOM    107  CD1 ILE A 307       6.465  60.334 153.182  1.00 32.73           C
ATOM    108 1HD1 ILE A 307       5.994  59.408 152.851  1.00 20.00           H
ATOM    109 2HD1 ILE A 307       7.528  60.306 152.944  1.00 20.00           H
ATOM    110 3HD1 ILE A 307       6.337  60.442 154.259  1.00 20.00           H
ATOM    111  HN  ILE A 307       3.136  62.265 150.861  1.00 20.00           H
ATOM    112  N   HIS A 308       5.797  63.515 148.211  1.00 20.00           N
ATOM    113  CA  HIS A 308       5.872  63.574 146.744  1.00 20.00           C
ATOM    114  C   HIS A 308       6.969  62.646 146.250  1.00 20.00           C
ATOM    115  O   HIS A 308       8.115  62.984 146.342  1.00 20.00           O
ATOM    116  HA  HIS A 308       4.912  63.220 146.368  1.00 20.00           H
ATOM    117  CB  HIS A 308       6.204  64.993 146.324  1.00 20.00           C
ATOM    118 1HB  HIS A 308       7.131  65.297 146.810  1.00 20.00           H
ATOM    119 2HB  HIS A 308       6.387  65.009 145.249  1.00 20.00           H
ATOM    120  CG  HIS A 308       5.139  65.995 146.647  1.00 20.00           C
ATOM    121  HD1 HIS A 308       6.198  67.247 147.998  1.00 20.00           H
ATOM    122  ND1 HIS A 308       5.352  67.058 147.498  1.00 20.00           N
ATOM    123  CD2 HIS A 308       3.869  66.131 146.189  1.00 20.00           C
ATOM    124  HD2 HIS A 308       3.349  65.474 145.491  1.00 20.00           H
ATOM    125  CE1 HIS A 308       4.260  67.799 147.554  1.00 20.00           C
ATOM    126  HE1 HIS A 308       4.130  68.704 148.147  1.00 20.00           H
ATOM    127  NE2 HIS A 308       3.345  67.262 146.770  1.00 20.00           N
ATOM    128  HN  HIS A 308       6.374  64.190 148.672  1.00 20.00           H
ATOM    129  N   ILE A 309       6.645  61.475 145.718  1.00 32.80           N
ATOM    130  CA  ILE A 309       7.704  60.541 145.349  1.00 32.62           C
ATOM    131  C   ILE A 309       8.255  60.896 143.993  1.00 32.41           C
ATOM    132  O   ILE A 309       9.218  60.319 143.507  1.00 32.48           O
ATOM    133  HA  ILE A 309       8.505  60.649 146.081  1.00 20.00           H
ATOM    134  HB  ILE A 309       8.080  58.457 144.998  1.00 20.00           H
ATOM    135  CB  ILE A 309       7.270  59.065 145.400  1.00 32.63           C
ATOM    136  CG1 ILE A 309       6.046  58.802 144.525  1.00 33.22           C
ATOM    137 1HG1 ILE A 309       5.146  59.131 145.044  1.00 20.00           H
ATOM    138 2HG1 ILE A 309       6.117  59.387 143.608  1.00 20.00           H
ATOM    139  CG2 ILE A 309       7.017  58.664 146.834  1.00 33.98           C
ATOM    140 1HG2 ILE A 309       7.902  58.880 147.433  1.00 20.00           H
ATOM    141 2HG2 ILE A 309       6.169  59.227 147.224  1.00 20.00           H
ATOM    142 3HG2 ILE A 309       6.798  57.598 146.880  1.00 20.00           H
ATOM    143  CD1 ILE A 309       5.872  57.343 144.147  1.00 33.38           C
ATOM    144 1HD1 ILE A 309       6.511  57.109 143.295  1.00 20.00           H
ATOM    145 2HD1 ILE A 309       6.150  56.713 144.993  1.00 20.00           H
ATOM    146 3HD1 ILE A 309       4.832  57.157 143.883  1.00 20.00           H
ATOM    147  HN  ILE A 309       5.705  61.179 145.548  1.00 20.00           H
ATOM    148  N   GLY A 312       7.246  61.445 142.850  1.00 28.92           N
ATOM    149  CA  GLY A 312       7.710  61.833 141.540  1.00 28.91           C
ATOM    150  C   GLY A 312       6.726  62.807 140.984  1.00 28.53           C
ATOM    151  O   GLY A 312       5.769  63.180 141.674  1.00 28.17           O
ATOM    152 1HA  GLY A 312       8.704  62.272 141.617  1.00 20.00           H
ATOM    153 2HA  GLY A 312       7.799  60.952 140.905  1.00 20.00           H
ATOM    154  HN  GLY A 312       6.259  61.546 142.978  1.00 20.00           H
ATOM    155  N   PRO A 313       6.936  63.209 139.724  1.00 28.79           N
ATOM    156  CA  PRO A 313       6.037  64.170 139.135  1.00 28.91           C
ATOM    157  C   PRO A 313       4.604  63.608 139.167  1.00 29.47           C
ATOM    158  O   PRO A 313       4.341  62.472 138.686  1.00 29.12           O
ATOM    159  HA  PRO A 313       6.026  65.086 139.725  1.00 20.00           H
ATOM    160  CB  PRO A 313       6.554  64.302 137.700  1.00 28.98           C
ATOM    161 1HB  PRO A 313       5.955  63.716 137.002  1.00 20.00           H
ATOM    162 2HB  PRO A 313       6.523  65.335 137.356  1.00 20.00           H
ATOM    163  CG  PRO A 313       7.940  63.808 137.732  1.00 28.48           C
ATOM    164 1HG  PRO A 313       8.243  63.419 136.760  1.00 20.00           H
ATOM    165 2HG  PRO A 313       8.637  64.607 137.985  1.00 20.00           H
ATOM    166  CD  PRO A 313       7.953  62.742 138.762  1.00 28.81           C
ATOM    167 1HD  PRO A 313       7.641  61.782 138.350  1.00 20.00           H
ATOM    168 2HD  PRO A 313       8.950  62.601 139.181  1.00 20.00           H
ATOM    169  N   GLY A 314       3.713  64.374 139.788  1.00 29.48           N
ATOM    170  CA  GLY A 314       2.310  64.027 139.827  1.00 30.02           C
ATOM    171  C   GLY A 314       1.901  62.922 140.777  1.00 29.71           C
ATOM    172  O   GLY A 314       0.736  62.591 140.863  1.00 29.15           O
ATOM    173 1HA  GLY A 314       1.722  64.904 140.101  1.00 20.00           H
ATOM    174 2HA  GLY A 314       1.980  63.720 138.834  1.00 20.00           H
ATOM    175  HN  GLY A 314       3.941  65.224 140.262  1.00 20.00           H
ATOM    176  N   ARG A 315       2.851  62.345 141.498  1.00 30.88           N
ATOM    177  CA  ARG A 315       2.562  61.201 142.346  1.00 31.60           C
ATOM    178  C   ARG A 315       2.953  61.485 143.789  1.00 31.40           C
ATOM    179  O   ARG A 315       4.042  61.982 144.084  1.00 31.02           O
ATOM    180  HA  ARG A 315       1.486  61.053 142.258  1.00 20.00           H
ATOM    181  CB  ARG A 315       3.230  59.949 141.773  1.00 31.77           C
ATOM    182 1HB  ARG A 315       4.313  60.066 141.800  1.00 20.00           H
ATOM    183 2HB  ARG A 315       2.987  59.087 142.394  1.00 20.00           H
ATOM    184  CG  ARG A 315       2.774  59.694 140.334  1.00 32.59           C
ATOM    185 1HG  ARG A 315       1.715  59.935 140.236  1.00 20.00           H
ATOM    186 2HG  ARG A 315       3.315  60.352 139.655  1.00 20.00           H
ATOM    187  CD  ARG A 315       2.966  58.269 139.842  1.00 36.22           C
ATOM    188 1HD  ARG A 315       2.111  57.658 140.128  1.00 20.00           H
ATOM    189 2HD  ARG A 315       3.018  58.256 138.753  1.00 20.00           H
ATOM    190  NE  ARG A 315       4.180  57.642 140.370  1.00 42.77           N
ATOM    191  HE  ARG A 315       4.074  56.891 141.021  1.00 20.00           H
ATOM    192  CZ  ARG A 315       5.426  58.003 140.043  1.00 44.78           C
ATOM    193  NH1 ARG A 315       5.672  58.998 139.207  1.00 46.57           N
ATOM    194 1HH1 ARG A 315       4.914  59.507 138.797  1.00 20.00           H
ATOM    195 2HH1 ARG A 315       6.615  59.242 138.983  1.00 20.00           H
ATOM    196  NH2 ARG A 315       6.440  57.368 140.576  1.00 44.93           N
ATOM    197 1HH2 ARG A 315       7.375  57.630 140.338  1.00 20.00           H
ATOM    198 2HH2 ARG A 315       6.279  56.621 141.221  1.00 20.00           H
ATOM    199  HN  ARG A 315       3.805  62.645 141.508  1.00 20.00           H
ATOM    200  N   ALA A 316       2.008  61.204 144.680  1.00 31.73           N
ATOM    201  CA  ALA A 316       2.138  61.491 146.100  1.00 32.06           C
ATOM    202  C   ALA A 316       1.380  60.458 146.959  1.00 32.11           C
ATOM    203  O   ALA A 316       0.396  59.873 146.518  1.00 31.58           O
ATOM    204  HA  ALA A 316       3.196  61.429 146.356  1.00 20.00           H
ATOM    205  CB  ALA A 316       1.653  62.915 146.398  1.00 31.50           C
ATOM    206 1HB  ALA A 316       2.266  63.630 145.849  1.00 20.00           H
ATOM    207 2HB  ALA A 316       0.613  63.017 146.091  1.00 20.00           H
ATOM    208 3HB  ALA A 316       1.737  63.111 147.467  1.00 20.00           H
ATOM    209  HN  ALA A 316       1.134  60.775 144.452  1.00 20.00           H
ATOM    210  N   PHE A 317       1.903  60.211 148.155  1.00 32.86           N
ATOM    211  CA  PHE A 317       1.229  59.438 149.190  1.00 34.04           C
ATOM    212  C   PHE A 317       0.955  60.338 150.386  1.00 34.47           C
ATOM    213  O   PHE A 317       1.525  61.427 150.506  1.00 34.84           O
ATOM    214  HA  PHE A 317       0.291  59.079 148.765  1.00 20.00           H
ATOM    215  CB  PHE A 317       2.093  58.250 149.648  1.00 33.99           C
ATOM    216 1HB  PHE A 317       3.063  58.625 149.977  1.00 20.00           H
ATOM    217 2HB  PHE A 317       1.622  57.783 150.512  1.00 20.00           H
ATOM    218  CG  PHE A 317       2.303  57.212 148.580  1.00 34.10           C
ATOM    219  HD1 PHE A 317       0.415  56.238 148.919  1.00 20.00           H
ATOM    220  CD1 PHE A 317       1.333  56.252 148.331  1.00 33.86           C
ATOM    221  HD2 PHE A 317       4.224  57.952 148.001  1.00 20.00           H
ATOM    222  CD2 PHE A 317       3.455  57.200 147.825  1.00 34.16           C
ATOM    223  CE1 PHE A 317       1.506  55.315 147.356  1.00 34.48           C
ATOM    224  HE1 PHE A 317       0.723  54.583 147.158  1.00 20.00           H
ATOM    225  CE2 PHE A 317       3.635  56.253 146.858  1.00 34.21           C
ATOM    226  HE2 PHE A 317       4.551  56.256 146.266  1.00 20.00           H
ATOM    227  CZ  PHE A 317       2.671  55.301 146.628  1.00 34.95           C
ATOM    228  HZ  PHE A 317       2.831  54.536 145.869  1.00 20.00           H
ATOM    229  HN  PHE A 317       2.803  60.534 148.449  1.00 20.00           H
ATOM    230  N   TYR A 318       0.114  59.831 151.274  1.00 35.29           N
ATOM    231  CA  TYR A 318      -0.382  60.538 152.438  1.00 36.64           C
ATOM    232  C   TYR A 318      -1.041  61.813 152.007  1.00 37.94           C
ATOM    233  O   TYR A 318      -0.912  62.835 152.666  1.00 38.05           O
ATOM    234  HA  TYR A 318      -1.110  59.896 152.935  1.00 20.00           H
ATOM    235  CB  TYR A 318       0.745  60.801 153.441  1.00 36.55           C
ATOM    236 1HB  TYR A 318       1.508  61.415 152.962  1.00 20.00           H
ATOM    237 2HB  TYR A 318       0.348  61.379 154.275  1.00 20.00           H
ATOM    238  CG  TYR A 318       1.368  59.539 153.956  1.00 35.45           C
ATOM    239  HD1 TYR A 318      -0.278  59.061 155.262  1.00 20.00           H
ATOM    240  CD1 TYR A 318       0.697  58.750 154.886  1.00 34.77           C
ATOM    241  HD2 TYR A 318       3.134  59.730 152.767  1.00 20.00           H
ATOM    242  CD2 TYR A 318       2.606  59.118 153.498  1.00 36.83           C
ATOM    243  CE1 TYR A 318       1.237  57.577 155.349  1.00 35.01           C
ATOM    244  HE1 TYR A 318       0.698  56.962 156.070  1.00 20.00           H
ATOM    245  HE2 TYR A 318       4.151  57.622 153.590  1.00 20.00           H
ATOM    246  CE2 TYR A 318       3.176  57.943 153.956  1.00 37.32           C
ATOM    247  CZ  TYR A 318       2.476  57.176 154.894  1.00 36.77           C
ATOM    248  OH  TYR A 318       3.028  56.019 155.369  1.00 36.99           O
ATOM    249  HH  TYR A 318       2.566  55.741 156.211  1.00 20.00           H
ATOM    250  HN  TYR A 318      -0.261  58.906 151.224  1.00 20.00           H
ATOM    251  N   THR A 319      -1.738  61.753 150.872  1.00 39.97           N
ATOM    252  CA  THR A 319      -2.341  62.949 150.271  1.00 41.11           C
ATOM    253  C   THR A 319      -3.647  63.347 150.956  1.00 42.36           C
ATOM    254  O   THR A 319      -4.131  64.456 150.743  1.00 43.53           O
ATOM    255  HA  THR A 319      -1.658  63.786 150.410  1.00 20.00           H
ATOM    256  HB  THR A 319      -3.149  63.597 148.373  1.00 20.00           H
ATOM    257  CB  THR A 319      -2.665  62.722 148.804  1.00 41.21           C
ATOM    258  OG1 THR A 319      -3.451  61.529 148.687  1.00 42.15           O
ATOM    259  HG1 THR A 319      -3.867  61.481 147.779  1.00 20.00           H
ATOM    260  CG2 THR A 319      -1.426  62.571 148.007  1.00 41.04           C
ATOM    261 1HG2 THR A 319      -0.835  61.747 148.405  1.00 20.00           H
ATOM    262 2HG2 THR A 319      -0.846  63.493 148.059  1.00 20.00           H
ATOM    263 3HG2 THR A 319      -1.686  62.364 146.969  1.00 20.00           H
ATOM    264  HN  THR A 319      -1.899  60.911 150.358  1.00 20.00           H
ATOM    265  N   THR A 320      -4.230  62.441 151.738  1.00 43.40           N
ATOM    266  CA  THR A 320      -5.474  62.704 152.473  1.00 44.02           C
ATOM    267  C   THR A 320      -5.462  64.087 153.117  1.00 44.86           C
ATOM    268  O   THR A 320      -4.473  64.387 153.792  1.00 45.58           O
ATOM    269  HA  THR A 320      -6.300  62.700 151.762  1.00 20.00           H
ATOM    270  HB  THR A 320      -4.852  61.737 154.333  1.00 20.00           H
ATOM    271  CB  THR A 320      -5.657  61.663 153.602  1.00 44.75           C
ATOM    272  OG1 THR A 320      -5.766  60.350 153.033  1.00 45.77           O
ATOM    273  HG1 THR A 320      -5.654  59.658 153.747  1.00 20.00           H
ATOM    274  CG2 THR A 320      -6.886  61.976 154.450  1.00 44.55           C
ATOM    275 1HG2 THR A 320      -7.745  62.139 153.799  1.00 20.00           H
ATOM    276 2HG2 THR A 320      -6.702  62.873 155.041  1.00 20.00           H
ATOM    277 3HG2 THR A 320      -7.090  61.138 155.117  1.00 20.00           H
ATOM    278  HN  THR A 320      -3.874  61.519 151.887  1.00 20.00           H
ATOM    279  N   THR B 303      -0.279  70.946 155.024  1.00 79.85           N
ATOM    280  CA  THR B 303      -0.038  69.511 155.419  1.00 79.32           C
ATOM    281  C   THR B 303       1.406  69.203 155.887  1.00 79.09           C
ATOM    282  O   THR B 303       1.723  69.212 157.113  1.00 80.13           O
ATOM    283  HA  THR B 303      -0.669  69.280 156.277  1.00 20.00           H
ATOM    284  HB  THR B 303      -0.604  67.576 154.560  1.00 20.00           H
ATOM    285  CB  THR B 303      -0.326  68.573 154.218  1.00 80.54           C
ATOM    286  OG1 THR B 303       0.817  68.554 153.325  1.00 80.71           O
ATOM    287  HG1 THR B 303       0.677  67.875 152.604  1.00 20.00           H
ATOM    288  CG2 THR B 303      -1.618  69.039 153.452  1.00 80.73           C
ATOM    289 1HG2 THR B 303      -1.422  69.989 152.954  1.00 20.00           H
ATOM    290 2HG2 THR B 303      -2.436  69.163 154.161  1.00 20.00           H
ATOM    291 3HG2 THR B 303      -1.891  68.289 152.709  1.00 20.00           H
ATOM    292  HN  THR B 303       0.516  71.547 155.106  1.00 20.00           H
ATOM    293  N   ARG B 304       2.247  68.913 154.884  1.00 77.02           N
ATOM    294  CA  ARG B 304       3.618  68.382 155.011  1.00 75.24           C
ATOM    295  C   ARG B 304       3.755  66.863 155.248  1.00 73.74           C
ATOM    296  O   ARG B 304       4.877  66.327 155.140  1.00 72.55           O
ATOM    297  HA  ARG B 304       4.099  68.624 154.063  1.00 20.00           H
ATOM    298  CB  ARG B 304       4.472  69.237 155.956  1.00 74.76           C
ATOM    299 1HB  ARG B 304       4.112  69.125 156.979  1.00 20.00           H
ATOM    300 2HB  ARG B 304       5.503  68.883 155.941  1.00 20.00           H
ATOM    301  CG  ARG B 304       4.449  70.705 155.584  1.00 74.82           C
ATOM    302 1HG  ARG B 304       3.448  71.107 155.738  1.00 20.00           H
ATOM    303 2HG  ARG B 304       5.120  71.260 156.239  1.00 20.00           H
ATOM    304  CD  ARG B 304       4.863  70.918 154.140  1.00 74.40           C
ATOM    305 1HD  ARG B 304       5.861  70.512 153.975  1.00 20.00           H
ATOM    306 2HD  ARG B 304       4.186  70.380 153.476  1.00 20.00           H
ATOM    307  NE  ARG B 304       4.867  72.318 153.752  1.00 74.29           N
ATOM    308  HE  ARG B 304       4.666  73.000 154.455  1.00 20.00           H
ATOM    309  CZ  ARG B 304       5.121  72.767 152.524  1.00 73.58           C
ATOM    310  NH1 ARG B 304       5.414  71.948 151.537  1.00 72.45           N
ATOM    311 1HH1 ARG B 304       5.450  70.962 151.699  1.00 20.00           H
ATOM    312 2HH1 ARG B 304       5.600  72.312 150.624  1.00 20.00           H
ATOM    313  NH2 ARG B 304       5.102  74.062 152.296  1.00 76.05           N
ATOM    314 1HH2 ARG B 304       5.291  74.411 151.378  1.00 20.00           H
ATOM    315 2HH2 ARG B 304       4.899  74.698 153.040  1.00 20.00           H
ATOM    316  HN  ARG B 304       2.025  69.029 153.916  1.00 20.00           H
ATOM    317  N   LYS B 305       2.642  66.171 155.520  1.00 72.26           N
ATOM    318  CA  LYS B 305       2.672  64.705 155.644  1.00 71.85           C
ATOM    319  C   LYS B 305       2.708  63.984 154.298  1.00 71.29           C
ATOM    320  O   LYS B 305       3.262  62.888 154.208  1.00 70.85           O
ATOM    321  HA  LYS B 305       3.592  64.440 156.163  1.00 20.00           H
ATOM    322  CB  LYS B 305       1.498  64.141 156.462  1.00 71.71           C
ATOM    323 1HB  LYS B 305       1.362  64.733 157.366  1.00 20.00           H
ATOM    324 2HB  LYS B 305       0.576  64.223 155.886  1.00 20.00           H
ATOM    325  CG  LYS B 305       1.696  62.640 156.874  1.00 70.99           C
ATOM    326 1HG  LYS B 305       1.923  62.044 155.990  1.00 20.00           H
ATOM    327 2HG  LYS B 305       2.551  62.553 157.544  1.00 20.00           H
ATOM    328  CD  LYS B 305       0.480  62.021 157.569  1.00 70.25           C
ATOM    329 1HD  LYS B 305       0.158  62.664 158.388  1.00 20.00           H
ATOM    330 2HD  LYS B 305      -0.352  61.959 156.867  1.00 20.00           H
ATOM    331  CE  LYS B 305       0.824  60.633 158.096  1.00 68.99           C
ATOM    332 1HE  LYS B 305       1.309  60.050 157.313  1.00 20.00           H
ATOM    333 2HE  LYS B 305       1.535  60.715 158.918  1.00 20.00           H
ATOM    334  NZ  LYS B 305      -0.354  59.856 158.583  1.00 67.93           N
ATOM    335 1HZ  LYS B 305      -0.035  59.014 159.049  1.00 20.00           H
ATOM    336 2HZ  LYS B 305      -0.886  60.423 159.235  1.00 20.00           H
ATOM    337 3HZ  LYS B 305      -0.943  59.605 157.796  1.00 20.00           H
ATOM    338  HN  LYS B 305       1.742  66.588 155.653  1.00 20.00           H
ATOM    339  N   SER B 306       2.114  64.558 153.264  1.00 70.63           N
ATOM    340  CA  SER B 306       2.166  63.900 151.956  1.00 70.93           C
ATOM    341  C   SER B 306       3.585  63.941 151.383  1.00 70.62           C
ATOM    342  O   SER B 306       4.303  64.943 151.502  1.00 70.89           O
ATOM    343  HA  SER B 306       1.865  62.869 152.140  1.00 20.00           H
ATOM    344  CB  SER B 306       1.140  64.462 150.968  1.00 70.68           C
ATOM    345 1HB  SER B 306       1.398  64.144 149.958  1.00 20.00           H
ATOM    346 2HB  SER B 306       0.157  64.047 151.191  1.00 20.00           H
ATOM    347  HG  SER B 306       0.441  66.218 150.364  1.00 20.00           H
ATOM    348  OG  SER B 306       1.095  65.865 151.033  1.00 72.28           O
ATOM    349  HN  SER B 306       1.621  65.427 153.313  1.00 20.00           H
ATOM    350  N   ILE B 307       3.985  62.822 150.790  1.00 70.16           N
ATOM    351  CA  ILE B 307       5.322  62.654 150.255  1.00 70.16           C
ATOM    352  C   ILE B 307       5.182  62.638 148.737  1.00 70.08           C
ATOM    353  O   ILE B 307       4.456  61.791 148.205  1.00 69.96           O
ATOM    354  HA  ILE B 307       5.908  63.521 150.560  1.00 20.00           H
ATOM    355  HB  ILE B 307       5.251  60.521 150.584  1.00 20.00           H
ATOM    356  CB  ILE B 307       5.953  61.333 150.775  1.00 69.97           C
ATOM    357  CG1 ILE B 307       6.162  61.423 152.292  1.00 70.26           C
ATOM    358 1HG1 ILE B 307       6.925  62.169 152.514  1.00 20.00           H
ATOM    359 2HG1 ILE B 307       5.242  61.756 152.771  1.00 20.00           H
ATOM    360  CG2 ILE B 307       7.262  61.003 150.048  1.00 69.34           C
ATOM    361 1HG2 ILE B 307       7.113  61.094 148.972  1.00 20.00           H
ATOM    362 2HG2 ILE B 307       8.040  61.698 150.366  1.00 20.00           H
ATOM    363 3HG2 ILE B 307       7.565  59.984 150.288  1.00 20.00           H
ATOM    364  CD1 ILE B 307       6.584  60.110 152.948  1.00 69.65           C
ATOM    365 1HD1 ILE B 307       5.992  59.292 152.538  1.00 20.00           H
ATOM    366 2HD1 ILE B 307       7.641  59.929 152.751  1.00 20.00           H
ATOM    367 3HD1 ILE B 307       6.421  60.173 154.024  1.00 20.00           H
ATOM    368  HN  ILE B 307       3.405  62.017 150.666  1.00 20.00           H
ATOM    369  N   HIS B 308       5.848  63.575 148.058  1.00 20.00           N
ATOM    370  CA  HIS B 308       5.900  63.607 146.593  1.00 20.00           C
ATOM    371  C   HIS B 308       7.026  62.714 146.060  1.00 20.00           C
ATOM    372  O   HIS B 308       8.197  63.081 146.121  1.00 20.00           O
ATOM    373  HA  HIS B 308       4.949  63.209 146.238  1.00 20.00           H
ATOM    374  CB  HIS B 308       6.147  65.022 146.067  1.00 20.00           C
ATOM    375 1HB  HIS B 308       7.145  65.341 146.368  1.00 20.00           H
ATOM    376 2HB  HIS B 308       6.134  65.002 144.977  1.00 20.00           H
ATOM    377  CG  HIS B 308       5.163  66.047 146.532  1.00 20.00           C
ATOM    378  HD1 HIS B 308       6.460  67.323 147.627  1.00 20.00           H
ATOM    379  ND1 HIS B 308       5.535  67.127 147.301  1.00 20.00           N
ATOM    380  CD2 HIS B 308       3.836  66.180 146.314  1.00 20.00           C
ATOM    381  HD2 HIS B 308       3.195  65.508 145.743  1.00 20.00           H
ATOM    382  CE1 HIS B 308       4.474  67.875 147.547  1.00 20.00           C
ATOM    383  HE1 HIS B 308       4.460  68.795 148.131  1.00 20.00           H
ATOM    384  NE2 HIS B 308       3.427  67.319 146.965  1.00 20.00           N
ATOM    385  HN  HIS B 308       6.360  64.319 148.487  1.00 20.00           H
ATOM    386  N   LEU B 309       6.657  61.561 145.502  1.00 70.60           N
ATOM    387  CA  LEU B 309       7.619  60.558 144.996  1.00 70.77           C
ATOM    388  C   LEU B 309       8.285  61.020 143.690  1.00 70.54           C
ATOM    389  O   LEU B 309       9.471  60.808 143.450  1.00 70.43           O
ATOM    390  HA  LEU B 309       8.405  60.453 145.743  1.00 20.00           H
ATOM    391  CB  LEU B 309       6.915  59.222 144.731  1.00 71.13           C
ATOM    392 1HB  LEU B 309       6.278  59.336 143.853  1.00 20.00           H
ATOM    393 2HB  LEU B 309       7.672  58.479 144.480  1.00 20.00           H
ATOM    394  HG  LEU B 309       5.004  58.891 145.639  1.00 20.00           H
ATOM    395  CG  LEU B 309       6.036  58.588 145.815  1.00 71.79           C
ATOM    396  CD1 LEU B 309       6.106  57.083 145.699  1.00 73.19           C
ATOM    397 1HD1 LEU B 309       5.830  56.783 144.688  1.00 20.00           H
ATOM    398 2HD1 LEU B 309       7.121  56.748 145.913  1.00 20.00           H
ATOM    399 3HD1 LEU B 309       5.417  56.631 146.413  1.00 20.00           H
ATOM    400  CD2 LEU B 309       6.438  59.001 147.210  1.00 72.61           C
ATOM    401 1HD2 LEU B 309       7.514  58.873 147.331  1.00 20.00           H
ATOM    402 2HD2 LEU B 309       6.176  60.047 147.368  1.00 20.00           H
ATOM    403 3HD2 LEU B 309       5.914  58.381 147.937  1.00 20.00           H
ATOM    404  HN  LEU B 309       5.706  61.278 145.380  1.00 20.00           H
ATOM    405  N   GLY B 312       7.096  61.771 142.799  1.00 65.67           N
ATOM    406  CA  GLY B 312       7.529  62.116 141.477  1.00 66.32           C
ATOM    407  C   GLY B 312       6.525  63.088 140.936  1.00 66.93           C
ATOM    408  O   GLY B 312       5.628  63.512 141.649  1.00 66.94           O
ATOM    409 1HA  GLY B 312       8.530  62.546 141.519  1.00 20.00           H
ATOM    410 2HA  GLY B 312       7.594  61.217 140.865  1.00 20.00           H
ATOM    411  HN  GLY B 312       6.176  61.963 143.143  1.00 20.00           H
ATOM    412  N   PRO B 313       6.681  63.472 139.675  1.00 67.97           N
ATOM    413  CA  PRO B 313       5.664  64.346 139.101  1.00 69.12           C
ATOM    414  C   PRO B 313       4.269  63.689 139.123  1.00 69.80           C
ATOM    415  O   PRO B 313       4.097  62.550 138.666  1.00 69.46           O
ATOM    416  HA  PRO B 313       5.567  65.252 139.699  1.00 20.00           H
ATOM    417  CB  PRO B 313       6.167  64.581 137.671  1.00 68.85           C
ATOM    418 1HB  PRO B 313       5.650  63.943 136.954  1.00 20.00           H
ATOM    419 2HB  PRO B 313       6.005  65.612 137.354  1.00 20.00           H
ATOM    420  CG  PRO B 313       7.635  64.257 137.720  1.00 68.42           C
ATOM    421 1HG  PRO B 313       7.998  63.926 136.747  1.00 20.00           H
ATOM    422 2HG  PRO B 313       8.223  65.132 137.998  1.00 20.00           H
ATOM    423  CD  PRO B 313       7.777  63.174 138.739  1.00 67.63           C
ATOM    424 1HD  PRO B 313       7.596  62.190 138.307  1.00 20.00           H
ATOM    425 2HD  PRO B 313       8.779  63.155 139.168  1.00 20.00           H
ATOM    426  N   GLY B 314       3.307  64.407 139.701  1.00 70.91           N
ATOM    427  CA  GLY B 314       1.910  63.973 139.756  1.00 71.37           C
ATOM    428  C   GLY B 314       1.603  62.801 140.682  1.00 71.73           C
ATOM    429  O   GLY B 314       0.520  62.228 140.614  1.00 71.64           O
ATOM    430 1HA  GLY B 314       1.280  64.803 140.077  1.00 20.00           H
ATOM    431 2HA  GLY B 314       1.575  63.685 138.760  1.00 20.00           H
ATOM    432  HN  GLY B 314       3.458  65.293 140.141  1.00 20.00           H
ATOM    433  N   ARG B 315       2.542  62.432 141.541  1.00 72.23           N
ATOM    434  CA  ARG B 315       2.359  61.254 142.387  1.00 73.00           C
ATOM    435  C   ARG B 315       2.849  61.484 143.808  1.00 73.10           C
ATOM    436  O   ARG B 315       3.872  62.134 144.027  1.00 72.54           O
ATOM    437  HA  ARG B 315       1.284  61.073 142.384  1.00 20.00           H
ATOM    438  CB  ARG B 315       3.026  60.033 141.755  1.00 72.83           C
ATOM    439 1HB  ARG B 315       4.109  60.148 141.789  1.00 20.00           H
ATOM    440 2HB  ARG B 315       2.782  59.142 142.332  1.00 20.00           H
ATOM    441  CG  ARG B 315       2.583  59.817 140.272  1.00 73.96           C
ATOM    442 1HG  ARG B 315       1.497  59.884 140.199  1.00 20.00           H
ATOM    443 2HG  ARG B 315       2.993  60.610 139.647  1.00 20.00           H
ATOM    444  CD  ARG B 315       3.019  58.478 139.694  1.00 73.85           C
ATOM    445 1HD  ARG B 315       2.220  57.745 139.809  1.00 20.00           H
ATOM    446 2HD  ARG B 315       3.207  58.578 138.625  1.00 20.00           H
ATOM    447  NE  ARG B 315       4.227  57.980 140.351  1.00 76.06           N
ATOM    448  HE  ARG B 315       4.133  57.212 140.985  1.00 20.00           H
ATOM    449  CZ  ARG B 315       5.457  58.466 140.178  1.00 75.73           C
ATOM    450  NH1 ARG B 315       5.701  59.484 139.348  1.00 76.73           N
ATOM    451 1HH1 ARG B 315       4.951  59.904 138.837  1.00 20.00           H
ATOM    452 2HH1 ARG B 315       6.634  59.828 139.238  1.00 20.00           H
ATOM    453  NH2 ARG B 315       6.457  57.919 140.836  1.00 74.50           N
ATOM    454 1HH2 ARG B 315       7.386  58.270 140.718  1.00 20.00           H
ATOM    455 2HH2 ARG B 315       6.288  57.151 141.455  1.00 20.00           H
ATOM    456  HN  ARG B 315       3.408  62.915 141.665  1.00 20.00           H
ATOM    457  N   ALA B 316       2.086  60.937 144.755  1.00 73.88           N
ATOM    458  CA  ALA B 316       2.289  61.142 146.180  1.00 74.72           C
ATOM    459  C   ALA B 316       1.672  60.032 147.044  1.00 75.39           C
ATOM    460  O   ALA B 316       0.709  59.354 146.658  1.00 75.52           O
ATOM    461  HA  ALA B 316       3.363  61.137 146.366  1.00 20.00           H
ATOM    462  CB  ALA B 316       1.715  62.497 146.601  1.00 74.25           C
ATOM    463 1HB  ALA B 316       2.217  63.292 146.049  1.00 20.00           H
ATOM    464 2HB  ALA B 316       0.647  62.523 146.384  1.00 20.00           H
ATOM    465 3HB  ALA B 316       1.872  62.642 147.670  1.00 20.00           H
ATOM    466  HN  ALA B 316       1.307  60.338 144.569  1.00 20.00           H
ATOM    467  N   PHE B 317       2.256  59.878 148.221  1.00 76.59           N
ATOM    468  CA  PHE B 317       1.713  59.090 149.318  1.00 77.48           C
ATOM    469  C   PHE B 317       1.227  59.983 150.441  1.00 77.83           C
ATOM    470  O   PHE B 317       1.679  61.121 150.571  1.00 77.27           O
ATOM    471  HA  PHE B 317       0.873  58.519 148.921  1.00 20.00           H
ATOM    472  CB  PHE B 317       2.797  58.179 149.885  1.00 78.62           C
ATOM    473 1HB  PHE B 317       3.761  58.480 149.476  1.00 20.00           H
ATOM    474 2HB  PHE B 317       2.850  58.324 150.964  1.00 20.00           H
ATOM    475  CG  PHE B 317       2.563  56.768 149.594  1.00 79.51           C
ATOM    476  HD1 PHE B 317       3.508  56.851 147.665  1.00 20.00           H
ATOM    477  CD1 PHE B 317       2.976  56.229 148.386  1.00 81.54           C
ATOM    478  HD2 PHE B 317       1.548  56.409 151.452  1.00 20.00           H
ATOM    479  CD2 PHE B 317       1.872  55.977 150.505  1.00 81.70           C
ATOM    480  CE1 PHE B 317       2.723  54.915 148.084  1.00 82.17           C
ATOM    481  HE1 PHE B 317       3.052  54.501 147.131  1.00 20.00           H
ATOM    482  CE2 PHE B 317       1.617  54.657 150.231  1.00 81.80           C
ATOM    483  HE2 PHE B 317       1.092  54.030 150.950  1.00 20.00           H
ATOM    484  CZ  PHE B 317       2.039  54.121 149.014  1.00 82.20           C
ATOM    485  HZ  PHE B 317       1.833  53.074 148.790  1.00 20.00           H
ATOM    486  HN  PHE B 317       3.131  60.293 148.469  1.00 20.00           H
ATOM    487  N   TYR B 318       0.353  59.429 151.280  1.00 78.51           N
ATOM    488  CA  TYR B 318      -0.253  60.148 152.415  1.00 79.47           C
ATOM    489  C   TYR B 318      -0.907  61.449 151.962  1.00 80.43           C
ATOM    490  O   TYR B 318      -0.814  62.461 152.658  1.00 80.63           O
ATOM    491  HA  TYR B 318      -1.015  59.504 152.854  1.00 20.00           H
ATOM    492  CB  TYR B 318       0.775  60.452 153.532  1.00 78.62           C
ATOM    493 1HB  TYR B 318       1.468  61.215 153.176  1.00 20.00           H
ATOM    494 2HB  TYR B 318       0.250  60.873 154.390  1.00 20.00           H
ATOM    495  CG  TYR B 318       1.571  59.260 153.995  1.00 77.91           C
ATOM    496  HD1 TYR B 318      -0.113  58.261 154.901  1.00 20.00           H
ATOM    497  CD1 TYR B 318       0.956  58.218 154.688  1.00 77.88           C
ATOM    498  HD2 TYR B 318       3.434  59.969 153.198  1.00 20.00           H
ATOM    499  CD2 TYR B 318       2.935  59.164 153.737  1.00 77.79           C
ATOM    500  CE1 TYR B 318       1.666  57.114 155.120  1.00 77.43           C
ATOM    501  HE1 TYR B 318       1.172  56.312 155.669  1.00 20.00           H
ATOM    502  HE2 TYR B 318       4.732  57.999 153.950  1.00 20.00           H
ATOM    503  CE2 TYR B 318       3.664  58.054 154.162  1.00 79.02           C
ATOM    504  CZ  TYR B 318       3.019  57.023 154.853  1.00 78.24           C
ATOM    505  OH  TYR B 318       3.729  55.921 155.290  1.00 77.48           O
ATOM    506  HH  TYR B 318       4.693  56.017 155.045  1.00 20.00           H
ATOM    507  HN  TYR B 318       0.034  58.484 151.212  1.00 20.00           H
ATOM    508  N   ALA B 319      -1.541  61.437 150.793  1.00 81.74           N
ATOM    509  CA  ALA B 319      -2.229  62.627 150.304  1.00 83.07           C
ATOM    510  C   ALA B 319      -3.662  62.627 150.851  1.00 84.58           C
ATOM    511  O   ALA B 319      -4.120  61.624 151.436  1.00 85.08           O
ATOM    512  HA  ALA B 319      -1.698  63.498 150.687  1.00 20.00           H
ATOM    513  CB  ALA B 319      -2.203  62.686 148.789  1.00 82.79           C
ATOM    514 1HB  ALA B 319      -1.171  62.632 148.441  1.00 20.00           H
ATOM    515 2HB  ALA B 319      -2.767  61.847 148.383  1.00 20.00           H
ATOM    516 3HB  ALA B 319      -2.650  63.622 148.454  1.00 20.00           H
ATOM    517  HN  ALA B 319      -1.589  60.640 150.192  1.00 20.00           H
ATOM    518  N   THR B 320      -4.367  63.747 150.682  1.00 86.02           N
ATOM    519  CA  THR B 320      -5.697  63.930 151.331  1.00 86.74           C
ATOM    520  C   THR B 320      -6.778  64.527 150.409  1.00 87.46           C
ATOM    521  O   THR B 320      -7.914  64.030 150.377  1.00 88.12           O
ATOM    522  HA  THR B 320      -6.077  62.949 151.618  1.00 20.00           H
ATOM    523  HB  THR B 320      -6.577  64.999 153.046  1.00 20.00           H
ATOM    524  CB  THR B 320      -5.590  64.794 152.633  1.00 87.30           C
ATOM    525  OG1 THR B 320      -4.848  65.996 152.359  1.00 88.02           O
ATOM    526  HG1 THR B 320      -4.883  66.607 153.150  1.00 20.00           H
ATOM    527  CG2 THR B 320      -4.909  63.984 153.776  1.00 87.59           C
ATOM    528 1HG2 THR B 320      -3.889  63.733 153.485  1.00 20.00           H
ATOM    529 2HG2 THR B 320      -5.472  63.068 153.957  1.00 20.00           H
ATOM    530 3HG2 THR B 320      -4.890  64.585 154.685  1.00 20.00           H
ATOM    531  HN  THR B 320      -4.064  64.521 150.125  1.00 20.00           H
ATOM    532  N   THR C 303      -0.922  67.522 153.689  1.00 58.92           N
ATOM    533  CA  THR C 303      -0.215  68.539 154.517  1.00 57.85           C
ATOM    534  C   THR C 303       1.219  68.526 154.021  1.00 57.19           C
ATOM    535  O   THR C 303       1.450  68.310 152.828  1.00 57.40           O
ATOM    536  HA  THR C 303      -0.659  69.514 154.317  1.00 20.00           H
ATOM    537  HB  THR C 303      -1.180  68.713 156.523  1.00 20.00           H
ATOM    538  CB  THR C 303      -0.324  68.207 156.076  1.00 59.29           C
ATOM    539  OG1 THR C 303       0.919  68.530 156.783  1.00 63.03           O
ATOM    540  HG1 THR C 303       0.772  68.481 157.771  1.00 20.00           H
ATOM    541  CG2 THR C 303      -0.726  66.728 156.306  1.00 58.04           C
ATOM    542 1HG2 THR C 303      -0.305  66.110 155.513  1.00 20.00           H
ATOM    543 2HG2 THR C 303      -1.812  66.641 156.297  1.00 20.00           H
ATOM    544 3HG2 THR C 303      -0.342  66.393 157.270  1.00 20.00           H
ATOM    545  HN  THR C 303      -0.352  67.058 153.011  1.00 20.00           H
ATOM    546  N   LYS C 304       2.175  68.732 154.932  1.00 54.23           N
ATOM    547  CA  LYS C 304       3.544  68.223 154.745  1.00 52.50           C
ATOM    548  C   LYS C 304       3.607  66.719 155.061  1.00 49.55           C
ATOM    549  O   LYS C 304       4.716  66.115 154.886  1.00 47.36           O
ATOM    550  HA  LYS C 304       3.801  68.356 153.694  1.00 20.00           H
ATOM    551  CB  LYS C 304       4.607  68.983 155.629  1.00 52.26           C
ATOM    552 1HB  LYS C 304       4.450  68.743 156.680  1.00 20.00           H
ATOM    553 2HB  LYS C 304       5.610  68.641 155.371  1.00 20.00           H
ATOM    554  CG  LYS C 304       4.575  70.511 155.481  1.00 54.97           C
ATOM    555 1HG  LYS C 304       3.632  70.898 155.866  1.00 20.00           H
ATOM    556 2HG  LYS C 304       5.370  70.955 156.080  1.00 20.00           H
ATOM    557  CD  LYS C 304       4.744  70.972 153.990  1.00 56.27           C
ATOM    558 1HD  LYS C 304       5.724  70.668 153.620  1.00 20.00           H
ATOM    559 2HD  LYS C 304       4.001  70.475 153.366  1.00 20.00           H
ATOM    560  CE  LYS C 304       4.603  72.526 153.766  1.00 57.48           C
ATOM    561 1HE  LYS C 304       5.557  72.940 153.439  1.00 20.00           H
ATOM    562 2HE  LYS C 304       3.882  72.721 152.972  1.00 20.00           H
ATOM    563  NZ  LYS C 304       4.168  73.197 155.014  1.00 56.89           N
ATOM    564 1HZ  LYS C 304       4.113  74.198 154.858  1.00 20.00           H
ATOM    565 2HZ  LYS C 304       3.256  72.847 155.286  1.00 20.00           H
ATOM    566 3HZ  LYS C 304       4.837  73.006 155.752  1.00 20.00           H
ATOM    567  HN  LYS C 304       2.036  69.235 155.785  1.00 20.00           H
ATOM    568  N   LYS C 305       2.469  66.129 155.518  1.00 46.44           N
ATOM    569  CA  LYS C 305       2.397  64.615 155.681  1.00 44.62           C
ATOM    570  C   LYS C 305       2.534  63.906 154.337  1.00 42.47           C
ATOM    571  O   LYS C 305       3.131  62.814 154.270  1.00 40.04           O
ATOM    572  HA  LYS C 305       3.243  64.313 156.299  1.00 20.00           H
ATOM    573  CB  LYS C 305       1.128  64.042 156.396  1.00 43.81           C
ATOM    574 1HB  LYS C 305       0.894  64.647 157.271  1.00 20.00           H
ATOM    575 2HB  LYS C 305       0.270  64.105 155.726  1.00 20.00           H
ATOM    576  CG  LYS C 305       1.350  62.521 156.840  1.00 43.01           C
ATOM    577 1HG  LYS C 305       1.593  61.915 155.967  1.00 20.00           H
ATOM    578 2HG  LYS C 305       2.201  62.458 157.519  1.00 20.00           H
ATOM    579  CD  LYS C 305       0.182  61.829 157.540  1.00 42.34           C
ATOM    580 1HD  LYS C 305      -0.159  62.440 158.376  1.00 20.00           H
ATOM    581 2HD  LYS C 305      -0.657  61.737 156.850  1.00 20.00           H
ATOM    582  CE  LYS C 305       0.577  60.460 158.041  1.00 40.24           C
ATOM    583 1HE  LYS C 305       1.002  59.876 157.225  1.00 20.00           H
ATOM    584 2HE  LYS C 305       1.351  60.554 158.803  1.00 20.00           H
ATOM    585  NZ  LYS C 305      -0.514  59.639 158.636  1.00 37.77           N
ATOM    586 1HZ  LYS C 305      -0.183  58.692 158.782  1.00 20.00           H
ATOM    587 2HZ  LYS C 305      -0.794  60.040 159.524  1.00 20.00           H
ATOM    588 3HZ  LYS C 305      -1.309  59.625 158.005  1.00 20.00           H
ATOM    589  HN  LYS C 305       1.640  66.630 155.767  1.00 20.00           H
ATOM    590  N   SER C 306       1.898  64.460 153.302  1.00 42.14           N
ATOM    591  CA  SER C 306       1.959  63.840 151.965  1.00 42.19           C
ATOM    592  C   SER C 306       3.420  63.760 151.443  1.00 41.85           C
ATOM    593  O   SER C 306       4.207  64.692 151.653  1.00 44.13           O
ATOM    594  HA  SER C 306       1.554  62.837 152.093  1.00 20.00           H
ATOM    595  CB  SER C 306       1.011  64.532 150.985  1.00 42.28           C
ATOM    596 1HB  SER C 306       0.833  63.879 150.131  1.00 20.00           H
ATOM    597 2HB  SER C 306       0.047  64.696 151.467  1.00 20.00           H
ATOM    598  HG  SER C 306       1.282  66.487 151.179  1.00 20.00           H
ATOM    599  OG  SER C 306       1.550  65.755 150.553  1.00 45.72           O
ATOM    600  HN  SER C 306       1.359  65.301 153.361  1.00 20.00           H
ATOM    601  N   ILE C 307       3.814  62.600 150.926  1.00 39.63           N
ATOM    602  CA  ILE C 307       5.166  62.373 150.402  1.00 38.43           C
ATOM    603  C   ILE C 307       5.082  62.172 148.872  1.00 37.77           C
ATOM    604  O   ILE C 307       4.436  61.214 148.403  1.00 36.97           O
ATOM    605  HA  ILE C 307       5.749  63.272 150.603  1.00 20.00           H
ATOM    606  HB  ILE C 307       5.169  60.302 150.975  1.00 20.00           H
ATOM    607  CB  ILE C 307       5.841  61.156 151.064  1.00 38.77           C
ATOM    608  CG1 ILE C 307       6.073  61.398 152.588  1.00 37.36           C
ATOM    609 1HG1 ILE C 307       6.790  62.208 152.726  1.00 20.00           H
ATOM    610 2HG1 ILE C 307       5.141  61.714 153.056  1.00 20.00           H
ATOM    611  CG2 ILE C 307       7.163  60.848 150.410  1.00 39.06           C
ATOM    612 1HG2 ILE C 307       7.001  60.610 149.358  1.00 20.00           H
ATOM    613 2HG2 ILE C 307       7.818  61.715 150.489  1.00 20.00           H
ATOM    614 3HG2 ILE C 307       7.625  59.996 150.908  1.00 20.00           H
ATOM    615  CD1 ILE C 307       6.599  60.168 153.371  1.00 37.70           C
ATOM    616 1HD1 ILE C 307       6.027  59.285 153.087  1.00 20.00           H
ATOM    617 2HD1 ILE C 307       7.651  60.010 153.136  1.00 20.00           H
ATOM    618 3HD1 ILE C 307       6.488  60.344 154.441  1.00 20.00           H
ATOM    619  HN  ILE C 307       3.228  61.793 150.853  1.00 20.00           H
ATOM    620  N   LYS C 308       5.709  63.060 148.116  1.00 36.84           N
ATOM    621  CA  LYS C 308       5.626  63.030 146.624  1.00 38.21           C
ATOM    622  C   LYS C 308       6.893  62.472 145.990  1.00 37.70           C
ATOM    623  O   LYS C 308       7.924  63.160 146.001  1.00 37.84           O
ATOM    624  HA  LYS C 308       4.810  62.359 146.355  1.00 20.00           H
ATOM    625  CB  LYS C 308       5.315  64.425 146.053  1.00 39.31           C
ATOM    626 1HB  LYS C 308       6.197  65.061 146.136  1.00 20.00           H
ATOM    627 2HB  LYS C 308       5.080  64.344 144.992  1.00 20.00           H
ATOM    628  CG  LYS C 308       4.135  65.149 146.751  1.00 40.03           C
ATOM    629 1HG  LYS C 308       3.190  64.745 146.388  1.00 20.00           H
ATOM    630 2HG  LYS C 308       4.171  64.961 147.824  1.00 20.00           H
ATOM    631  CD  LYS C 308       4.131  66.657 146.527  1.00 41.20           C
ATOM    632 1HD  LYS C 308       4.863  67.128 147.184  1.00 20.00           H
ATOM    633 2HD  LYS C 308       4.434  66.877 145.503  1.00 20.00           H
ATOM    634  CE  LYS C 308       2.732  67.249 146.795  1.00 43.26           C
ATOM    635 1HE  LYS C 308       1.996  66.767 146.151  1.00 20.00           H
ATOM    636 2HE  LYS C 308       2.435  67.046 147.824  1.00 20.00           H
ATOM    637  NZ  LYS C 308       2.696  68.734 146.556  1.00 45.91           N
ATOM    638 1HZ  LYS C 308       1.900  69.135 147.038  1.00 20.00           H
ATOM    639 2HZ  LYS C 308       3.550  69.153 146.908  1.00 20.00           H
ATOM    640 3HZ  LYS C 308       2.616  68.914 145.561  1.00 20.00           H
ATOM    641  HN  LYS C 308       6.274  63.802 148.476  1.00 20.00           H
ATOM    642  N   ILE C 309       6.813  61.261 145.397  1.00 35.69           N
ATOM    643  CA  ILE C 309       8.034  60.570 145.004  1.00 35.22           C
ATOM    644  C   ILE C 309       8.371  60.895 143.559  1.00 34.88           C
ATOM    645  O   ILE C 309       9.223  60.258 142.932  1.00 34.83           O
ATOM    646  HA  ILE C 309       8.840  60.947 145.634  1.00 20.00           H
ATOM    647  HB  ILE C 309       8.970  58.640 145.159  1.00 20.00           H
ATOM    648  CB  ILE C 309       7.987  59.067 145.355  1.00 33.82           C
ATOM    649  CG1 ILE C 309       6.962  58.283 144.450  1.00 37.44           C
ATOM    650 1HG1 ILE C 309       5.944  58.534 144.746  1.00 20.00           H
ATOM    651 2HG1 ILE C 309       7.077  58.593 143.411  1.00 20.00           H
ATOM    652  CG2 ILE C 309       7.709  58.969 146.908  1.00 34.51           C
ATOM    653 1HG2 ILE C 309       8.382  59.641 147.441  1.00 20.00           H
ATOM    654 2HG2 ILE C 309       6.676  59.253 147.111  1.00 20.00           H
ATOM    655 3HG2 ILE C 309       7.877  57.946 147.243  1.00 20.00           H
ATOM    656  CD1 ILE C 309       7.116  56.741 144.513  1.00 36.28           C
ATOM    657 1HD1 ILE C 309       7.914  56.428 143.839  1.00 20.00           H
ATOM    658 2HD1 ILE C 309       7.363  56.441 145.532  1.00 20.00           H
ATOM    659 3HD1 ILE C 309       6.181  56.269 144.212  1.00 20.00           H
ATOM    660  HN  ILE C 309       5.953  60.789 145.202  1.00 20.00           H
ATOM    661  N   ARG C 312       7.125  61.319 142.803  1.00 37.22           N
ATOM    662  CA  ARG C 312       7.402  61.771 141.455  1.00 37.43           C
ATOM    663  C   ARG C 312       6.315  62.777 141.102  1.00 36.62           C
ATOM    664  O   ARG C 312       5.398  62.993 141.887  1.00 34.46           O
ATOM    665  HA  ARG C 312       8.392  62.224 141.510  1.00 20.00           H
ATOM    666  CB  ARG C 312       7.447  60.558 140.539  1.00 38.28           C
ATOM    667 1HB  ARG C 312       7.719  60.869 139.531  1.00 20.00           H
ATOM    668 2HB  ARG C 312       8.220  59.869 140.880  1.00 20.00           H
ATOM    669  CG  ARG C 312       6.156  59.809 140.463  1.00 40.03           C
ATOM    670 1HG  ARG C 312       6.026  59.208 141.363  1.00 20.00           H
ATOM    671 2HG  ARG C 312       5.324  60.513 140.428  1.00 20.00           H
ATOM    672  CD  ARG C 312       6.064  58.875 139.229  1.00 41.74           C
ATOM    673 1HD  ARG C 312       5.678  59.428 138.372  1.00 20.00           H
ATOM    674 2HD  ARG C 312       7.057  58.519 138.958  1.00 20.00           H
ATOM    675  NE  ARG C 312       5.173  57.822 139.689  1.00 46.97           N
ATOM    676  HE  ARG C 312       4.196  57.919 139.501  1.00 20.00           H
ATOM    677  CZ  ARG C 312       5.529  56.718 140.350  1.00 47.92           C
ATOM    678  NH1 ARG C 312       6.805  56.384 140.534  1.00 47.86           N
ATOM    679 1HH1 ARG C 312       7.532  56.967 140.172  1.00 20.00           H
ATOM    680 2HH1 ARG C 312       7.036  55.549 141.033  1.00 20.00           H
ATOM    681  NH2 ARG C 312       4.576  55.893 140.775  1.00 49.63           N
ATOM    682 1HH2 ARG C 312       4.820  55.060 141.272  1.00 20.00           H
ATOM    683 2HH2 ARG C 312       3.615  56.105 140.598  1.00 20.00           H
ATOM    684  HN  ARG C 312       6.202  61.293 143.187  1.00 20.00           H
ATOM    685  N   PRO C 313       6.437  63.470 139.966  1.00 36.20           N
ATOM    686  CA  PRO C 313       5.467  64.482 139.629  1.00 37.22           C
ATOM    687  C   PRO C 313       4.031  63.942 139.597  1.00 37.80           C
ATOM    688  O   PRO C 313       3.817  62.803 139.213  1.00 39.07           O
ATOM    689  HA  PRO C 313       5.456  65.261 140.390  1.00 20.00           H
ATOM    690  CB  PRO C 313       5.889  64.947 138.223  1.00 36.57           C
ATOM    691 1HB  PRO C 313       5.108  64.756 137.486  1.00 20.00           H
ATOM    692 2HB  PRO C 313       6.093  66.017 138.199  1.00 20.00           H
ATOM    693  CG  PRO C 313       7.103  64.193 137.878  1.00 35.46           C
ATOM    694 1HG  PRO C 313       6.930  63.536 137.026  1.00 20.00           H
ATOM    695 2HG  PRO C 313       7.917  64.863 137.603  1.00 20.00           H
ATOM    696  CD  PRO C 313       7.535  63.382 139.005  1.00 37.40           C
ATOM    697 1HD  PRO C 313       7.717  62.348 138.709  1.00 20.00           H
ATOM    698 2HD  PRO C 313       8.462  63.758 139.438  1.00 20.00           H
ATOM    699  N   ARG C 314       3.076  64.766 140.029  1.00 38.29           N
ATOM    700  CA  ARG C 314       1.648  64.436 140.032  1.00 38.80           C
ATOM    701  C   ARG C 314       1.270  63.184 140.867  1.00 38.58           C
ATOM    702  O   ARG C 314       0.209  62.616 140.665  1.00 38.42           O
ATOM    703  HA  ARG C 314       1.161  65.311 140.462  1.00 20.00           H
ATOM    704  CB  ARG C 314       1.148  64.360 138.579  1.00 38.90           C
ATOM    705 1HB  ARG C 314       1.828  63.748 137.988  1.00 20.00           H
ATOM    706 2HB  ARG C 314       0.174  63.872 138.551  1.00 20.00           H
ATOM    707  CG  ARG C 314       1.038  65.721 137.960  1.00 40.46           C
ATOM    708 1HG  ARG C 314       0.211  66.266 138.415  1.00 20.00           H
ATOM    709 2HG  ARG C 314       1.945  66.290 138.162  1.00 20.00           H
ATOM    710  CD  ARG C 314       0.817  65.698 136.437  1.00 44.03           C
ATOM    711 1HD  ARG C 314       0.150  64.877 136.170  1.00 20.00           H
ATOM    712 2HD  ARG C 314       0.331  66.620 136.117  1.00 20.00           H
ATOM    713  NE  ARG C 314       2.103  65.543 135.749  1.00 49.73           N
ATOM    714  HE  ARG C 314       2.653  66.364 135.593  1.00 20.00           H
ATOM    715  CZ  ARG C 314       2.620  64.390 135.302  1.00 52.47           C
ATOM    716  NH1 ARG C 314       1.963  63.229 135.452  1.00 55.05           N
ATOM    717 1HH1 ARG C 314       1.071  63.215 135.904  1.00 20.00           H
ATOM    718 2HH1 ARG C 314       2.366  62.379 135.113  1.00 20.00           H
ATOM    719  NH2 ARG C 314       3.816  64.393 134.697  1.00 51.62           N
ATOM    720 1HH2 ARG C 314       4.209  63.537 134.361  1.00 20.00           H
ATOM    721 2HH2 ARG C 314       4.316  65.252 134.581  1.00 20.00           H
ATOM    722  HN  ARG C 314       3.249  65.683 140.389  1.00 20.00           H
ATOM    723  N   GLN C 315       2.114  62.800 141.831  1.00 37.33           N
ATOM    724  CA  GLN C 315       1.857  61.650 142.665  1.00 38.19           C
ATOM    725  C   GLN C 315       2.065  62.007 144.141  1.00 38.35           C
ATOM    726  O   GLN C 315       2.871  62.878 144.454  1.00 38.93           O
ATOM    727  HA  GLN C 315       0.812  61.394 142.491  1.00 20.00           H
ATOM    728  CB  GLN C 315       2.774  60.493 142.241  1.00 38.17           C
ATOM    729 1HB  GLN C 315       2.628  60.277 141.183  1.00 20.00           H
ATOM    730 2HB  GLN C 315       3.817  60.786 142.365  1.00 20.00           H
ATOM    731  CG  GLN C 315       2.581  59.183 142.999  1.00 37.85           C
ATOM    732 1HG  GLN C 315       1.517  58.980 143.116  1.00 20.00           H
ATOM    733 2HG  GLN C 315       3.001  58.359 142.422  1.00 20.00           H
ATOM    734  CD  GLN C 315       3.212  59.129 144.395  1.00 38.82           C
ATOM    735  OE1 GLN C 315       4.146  59.853 144.700  1.00 39.26           O
ATOM    736  NE2 GLN C 315       2.706  58.242 145.230  1.00 38.58           N
ATOM    737 1HE2 GLN C 315       1.954  57.652 144.938  1.00 20.00           H
ATOM    738 2HE2 GLN C 315       3.076  58.159 146.156  1.00 20.00           H
ATOM    739  HN  GLN C 315       2.971  63.269 142.044  1.00 20.00           H
ATOM    740  N   ALA C 316       1.321  61.362 145.035  1.00 38.69           N
ATOM    741  CA  ALA C 316       1.534  61.507 146.487  1.00 39.16           C
ATOM    742  C   ALA C 316       1.044  60.300 147.289  1.00 39.42           C
ATOM    743  O   ALA C 316      -0.004  59.699 146.973  1.00 40.19           O
ATOM    744  HA  ALA C 316       2.607  61.594 146.659  1.00 20.00           H
ATOM    745  CB  ALA C 316       0.837  62.748 146.996  1.00 39.66           C
ATOM    746 1HB  ALA C 316       1.218  63.622 146.467  1.00 20.00           H
ATOM    747 2HB  ALA C 316      -0.235  62.658 146.826  1.00 20.00           H
ATOM    748 3HB  ALA C 316       1.028  62.860 148.064  1.00 20.00           H
ATOM    749  HN  ALA C 316       0.574  60.741 144.797  1.00 20.00           H
ATOM    750  N   PHE C 317       1.837  59.939 148.282  1.00 39.37           N
ATOM    751  CA  PHE C 317       1.404  59.109 149.411  1.00 40.32           C
ATOM    752  C   PHE C 317       0.913  60.026 150.544  1.00 40.33           C
ATOM    753  O   PHE C 317       1.201  61.228 150.574  1.00 36.51           O
ATOM    754  HA  PHE C 317       0.590  58.477 149.056  1.00 20.00           H
ATOM    755  CB  PHE C 317       2.520  58.177 149.951  1.00 38.30           C
ATOM    756 1HB  PHE C 317       3.341  58.789 150.324  1.00 20.00           H
ATOM    757 2HB  PHE C 317       2.131  57.615 150.800  1.00 20.00           H
ATOM    758  CG  PHE C 317       3.063  57.202 148.925  1.00 38.76           C
ATOM    759  HD1 PHE C 317       1.354  55.904 148.976  1.00 20.00           H
ATOM    760  CD1 PHE C 317       2.334  56.091 148.539  1.00 36.07           C
ATOM    761  HD2 PHE C 317       4.900  58.247 148.682  1.00 20.00           H
ATOM    762  CD2 PHE C 317       4.303  57.397 148.350  1.00 38.40           C
ATOM    763  CE1 PHE C 317       2.839  55.197 147.590  1.00 39.78           C
ATOM    764  HE1 PHE C 317       2.257  54.321 147.303  1.00 20.00           H
ATOM    765  CE2 PHE C 317       4.822  56.506 147.446  1.00 37.96           C
ATOM    766  HE2 PHE C 317       5.832  56.646 147.060  1.00 20.00           H
ATOM    767  CZ  PHE C 317       4.055  55.416 147.022  1.00 38.81           C
ATOM    768  HZ  PHE C 317       4.422  54.745 146.244  1.00 20.00           H
ATOM    769  HN  PHE C 317       2.800  60.199 148.351  1.00 20.00           H
ATOM    770  N   TYR C 318       0.107  59.426 151.417  1.00 41.51           N
ATOM    771  CA  TYR C 318      -0.591  60.121 152.471  1.00 43.16           C
ATOM    772  C   TYR C 318      -1.344  61.369 152.004  1.00 44.67           C
ATOM    773  O   TYR C 318      -1.281  62.395 152.683  1.00 44.30           O
ATOM    774  HA  TYR C 318      -1.323  59.436 152.898  1.00 20.00           H
ATOM    775  CB  TYR C 318       0.427  60.456 153.582  1.00 42.40           C
ATOM    776 1HB  TYR C 318       1.139  61.188 153.200  1.00 20.00           H
ATOM    777 2HB  TYR C 318      -0.099  60.926 154.413  1.00 20.00           H
ATOM    778  CG  TYR C 318       1.164  59.245 154.072  1.00 41.73           C
ATOM    779  HD1 TYR C 318      -0.470  58.512 155.269  1.00 20.00           H
ATOM    780  CD1 TYR C 318       0.557  58.346 154.943  1.00 43.49           C
ATOM    781  HD2 TYR C 318       2.962  59.659 152.982  1.00 20.00           H
ATOM    782  CD2 TYR C 318       2.469  58.970 153.668  1.00 41.02           C
ATOM    783  CE1 TYR C 318       1.246  57.212 155.418  1.00 42.08           C
ATOM    784  HE1 TYR C 318       0.762  56.511 156.099  1.00 20.00           H
ATOM    785  HE2 TYR C 318       4.194  57.684 153.846  1.00 20.00           H
ATOM    786  CE2 TYR C 318       3.164  57.851 154.159  1.00 41.06           C
ATOM    787  CZ  TYR C 318       2.541  56.979 155.027  1.00 41.47           C
ATOM    788  OH  TYR C 318       3.217  55.857 155.539  1.00 45.74           O
ATOM    789  HH  TYR C 318       4.167  55.859 155.227  1.00 20.00           H
ATOM    790  HN  TYR C 318      -0.085  58.445 151.418  1.00 20.00           H
ATOM    791  N   ALA C 319      -2.068  61.290 150.869  1.00 46.83           N
ATOM    792  CA  ALA C 319      -2.737  62.447 150.314  1.00 49.27           C
ATOM    793  C   ALA C 319      -4.085  62.628 150.995  1.00 52.41           C
ATOM    794  O   ALA C 319      -4.842  61.661 151.174  1.00 53.27           O
ATOM    795  HA  ALA C 319      -2.116  63.319 150.521  1.00 20.00           H
ATOM    796  CB  ALA C 319      -2.938  62.330 148.792  1.00 49.04           C
ATOM    797 1HB  ALA C 319      -1.976  62.158 148.310  1.00 20.00           H
ATOM    798 2HB  ALA C 319      -3.607  61.497 148.576  1.00 20.00           H
ATOM    799 3HB  ALA C 319      -3.375  63.254 148.411  1.00 20.00           H
ATOM    800  HN  ALA C 319      -2.193  60.449 150.342  1.00 20.00           H
ATOM    801  N   THR C 320      -4.403  63.888 151.308  1.00 55.05           N
ATOM    802  CA  THR C 320      -5.492  64.259 152.250  1.00 55.67           C
ATOM    803  C   THR C 320      -6.875  64.466 151.623  1.00 56.98           C
ATOM    804  O   THR C 320      -7.071  64.689 150.417  1.00 58.03           O
ATOM    805  HA  THR C 320      -5.632  63.438 152.954  1.00 20.00           H
ATOM    806  HB  THR C 320      -5.952  66.040 153.470  1.00 20.00           H
ATOM    807  CB  THR C 320      -5.075  65.515 153.093  1.00 57.10           C
ATOM    808  OG1 THR C 320      -4.215  66.377 152.313  1.00 59.84           O
ATOM    809  HG1 THR C 320      -4.077  67.245 152.789  1.00 20.00           H
ATOM    810  CG2 THR C 320      -4.296  65.090 154.364  1.00 56.57           C
ATOM    811 1HG2 THR C 320      -3.411  64.522 154.074  1.00 20.00           H
ATOM    812 2HG2 THR C 320      -4.936  64.470 154.991  1.00 20.00           H
ATOM    813 3HG2 THR C 320      -3.992  65.977 154.918  1.00 20.00           H
ATOM    814  HN  THR C 320      -3.937  64.691 150.938  1.00 20.00           H
ATOM    817  N   LYS D   1      -0.456  70.851 156.539  1.00 20.00           N
ATOM    818  CA  LYS D   1       0.484  69.854 157.023  1.00 20.00           C
ATOM    819  C   LYS D   1       1.348  69.366 155.859  1.00 20.00           C
ATOM    820  O   LYS D   1       0.938  69.444 154.702  1.00 20.00           O
ATOM    821  HA  LYS D   1       1.131  70.342 157.752  1.00 20.00           H
ATOM    822  CB  LYS D   1      -0.255  68.731 157.754  1.00 20.00           C
ATOM    823 1HB  LYS D   1      -1.192  68.514 157.243  1.00 20.00           H
ATOM    824 2HB  LYS D   1       0.342  67.819 157.725  1.00 20.00           H
ATOM    825  CG  LYS D   1      -0.537  69.116 159.208  1.00 20.00           C
ATOM    826 1HG  LYS D   1       0.400  69.333 159.719  1.00 20.00           H
ATOM    827 2HG  LYS D   1      -1.135  70.027 159.237  1.00 20.00           H
ATOM    828  CD  LYS D   1      -1.275  67.993 159.939  1.00 20.00           C
ATOM    829 1HD  LYS D   1      -2.266  67.861 159.504  1.00 20.00           H
ATOM    830 2HD  LYS D   1      -0.740  67.053 159.803  1.00 20.00           H
ATOM    831  CE  LYS D   1      -1.404  68.302 161.432  1.00 20.00           C
ATOM    832 1HE  LYS D   1      -1.627  69.360 161.572  1.00 20.00           H
ATOM    833 2HE  LYS D   1      -2.237  67.741 161.855  1.00 20.00           H
ATOM    834  NZ  LYS D   1      -0.153  67.955 162.143  1.00 20.00           N
ATOM    835 1HZ  LYS D   1      -0.240  68.205 163.122  1.00 20.00           H
ATOM    836 2HZ  LYS D   1       0.016  66.958 162.062  1.00 20.00           H
ATOM    837 3HZ  LYS D   1       0.622  68.464 161.732  1.00 20.00           H
ATOM    838  N   ARG D   2       2.528  68.872 156.205  1.00 20.00           N
ATOM    839  CA  ARG D   2       3.461  68.389 155.202  1.00 20.00           C
ATOM    840  C   ARG D   2       3.518  66.860 155.223  1.00 20.00           C
ATOM    841  O   ARG D   2       4.586  66.273 155.053  1.00 20.00           O
ATOM    842  HA  ARG D   2       3.064  68.753 154.254  1.00 20.00           H
ATOM    843  CB  ARG D   2       4.865  68.948 155.440  1.00 20.00           C
ATOM    844 1HB  ARG D   2       5.275  68.531 156.360  1.00 20.00           H
ATOM    845 2HB  ARG D   2       5.525  68.642 154.629  1.00 20.00           H
ATOM    846  CG  ARG D   2       4.838  70.475 155.533  1.00 20.00           C
ATOM    847 1HG  ARG D   2       3.884  70.801 155.949  1.00 20.00           H
ATOM    848 2HG  ARG D   2       5.616  70.815 156.217  1.00 20.00           H
ATOM    849  CD  ARG D   2       5.046  71.113 154.158  1.00 20.00           C
ATOM    850 1HD  ARG D   2       6.012  70.814 153.752  1.00 20.00           H
ATOM    851 2HD  ARG D   2       4.285  70.756 153.464  1.00 20.00           H
ATOM    852  NE  ARG D   2       4.977  72.587 154.268  1.00 20.00           N
ATOM    853  HE  ARG D   2       4.785  72.982 155.166  1.00 20.00           H
ATOM    854  CZ  ARG D   2       5.157  73.426 153.239  1.00 20.00           C
ATOM    855  NH1 ARG D   2       5.418  72.952 152.013  1.00 20.00           N
ATOM    856 1HH1 ARG D   2       5.480  71.966 151.860  1.00 20.00           H
ATOM    857 2HH1 ARG D   2       5.552  73.585 151.250  1.00 20.00           H
ATOM    858  NH2 ARG D   2       5.073  74.746 153.454  1.00 20.00           N
ATOM    859 1HH2 ARG D   2       5.205  75.385 152.697  1.00 20.00           H
ATOM    860 2HH2 ARG D   2       4.878  75.091 154.372  1.00 20.00           H
ATOM    861  HN  ARG D   2       2.848  68.800 157.150  1.00 20.00           H
ATOM    862  N   LYS D   3       2.356  66.259 155.433  1.00 20.00           N
ATOM    863  CA  LYS D   3       2.277  64.816 155.584  1.00 20.00           C
ATOM    864  C   LYS D   3       2.408  64.155 154.210  1.00 20.00           C
ATOM    865  O   LYS D   3       2.995  63.081 154.088  1.00 20.00           O
ATOM    866  HA  LYS D   3       3.121  64.505 156.199  1.00 20.00           H
ATOM    867  CB  LYS D   3       1.002  64.425 156.335  1.00 20.00           C
ATOM    868 1HB  LYS D   3       0.875  65.070 157.204  1.00 20.00           H
ATOM    869 2HB  LYS D   3       0.135  64.582 155.693  1.00 20.00           H
ATOM    870  CG  LYS D   3       1.055  62.963 156.781  1.00 20.00           C
ATOM    871 1HG  LYS D   3       1.395  62.339 155.955  1.00 20.00           H
ATOM    872 2HG  LYS D   3       1.782  62.851 157.586  1.00 20.00           H
ATOM    873  CD  LYS D   3      -0.318  62.485 157.258  1.00 20.00           C
ATOM    874 1HD  LYS D   3      -0.653  63.102 158.091  1.00 20.00           H
ATOM    875 2HD  LYS D   3      -1.048  62.608 156.457  1.00 20.00           H
ATOM    876  CE  LYS D   3      -0.269  61.018 157.689  1.00 20.00           C
ATOM    877 1HE  LYS D   3       0.230  60.424 156.923  1.00 20.00           H
ATOM    878 2HE  LYS D   3       0.320  60.921 158.601  1.00 20.00           H
ATOM    879  NZ  LYS D   3      -1.636  60.498 157.916  1.00 20.00           N
ATOM    880 1HZ  LYS D   3      -1.582  59.553 158.279  1.00 20.00           H
ATOM    881 2HZ  LYS D   3      -2.116  61.090 158.585  1.00 20.00           H
ATOM    882 3HZ  LYS D   3      -2.146  60.495 157.040  1.00 20.00           H
ATOM    883  HN  LYS D   3       1.482  66.740 155.500  1.00 20.00           H
ATOM    884  N   ARG D   4       1.852  64.825 153.211  1.00 20.00           N
ATOM    885  CA  ARG D   4       1.965  64.356 151.841  1.00 20.00           C
ATOM    886  C   ARG D   4       3.434  64.125 151.479  1.00 20.00           C
ATOM    887  O   ARG D   4       4.274  64.997 151.693  1.00 20.00           O
ATOM    888  HA  ARG D   4       1.405  63.421 151.819  1.00 20.00           H
ATOM    889  CB  ARG D   4       1.358  65.362 150.862  1.00 20.00           C
ATOM    890 1HB  ARG D   4       0.357  65.640 151.195  1.00 20.00           H
ATOM    891 2HB  ARG D   4       1.955  66.274 150.854  1.00 20.00           H
ATOM    892  CG  ARG D   4       1.288  64.779 149.449  1.00 20.00           C
ATOM    893 1HG  ARG D   4       2.281  64.460 149.134  1.00 20.00           H
ATOM    894 2HG  ARG D   4       0.653  63.893 149.448  1.00 20.00           H
ATOM    895  CD  ARG D   4       0.739  65.808 148.458  1.00 20.00           C
ATOM    896 1HD  ARG D   4       1.333  66.720 148.502  1.00 20.00           H
ATOM    897 2HD  ARG D   4       0.819  65.424 147.441  1.00 20.00           H
ATOM    898  NE  ARG D   4      -0.675  66.110 148.774  1.00 20.00           N
ATOM    899  HE  ARG D   4      -1.114  65.589 149.507  1.00 20.00           H
ATOM    900  CZ  ARG D   4      -1.405  67.037 148.139  1.00 20.00           C
ATOM    901  NH1 ARG D   4      -0.869  67.764 147.149  1.00 20.00           N
ATOM    902 1HH1 ARG D   4       0.082  67.616 146.879  1.00 20.00           H
ATOM    903 2HH1 ARG D   4      -1.421  68.453 146.680  1.00 20.00           H
ATOM    904  NH2 ARG D   4      -2.679  67.226 148.509  1.00 20.00           N
ATOM    905 1HH2 ARG D   4      -3.238  67.914 148.045  1.00 20.00           H
ATOM    906 2HH2 ARG D   4      -3.072  66.680 149.249  1.00 20.00           H
ATOM    907  HN  ARG D   4       1.333  65.672 153.326  1.00 20.00           H
ATOM    908  N   ILE D   5       3.698  62.946 150.935  1.00 20.00           N
ATOM    909  CA  ILE D   5       5.002  62.662 150.361  1.00 20.00           C
ATOM    910  C   ILE D   5       4.868  62.536 148.842  1.00 20.00           C
ATOM    911  O   ILE D   5       4.196  61.632 148.347  1.00 20.00           O
ATOM    912  HA  ILE D   5       5.648  63.511 150.581  1.00 20.00           H
ATOM    913  HB  ILE D   5       4.969  60.581 150.854  1.00 20.00           H
ATOM    914  CB  ILE D   5       5.625  61.434 151.027  1.00 20.00           C
ATOM    915  CG1 ILE D   5       5.728  61.625 152.542  1.00 20.00           C
ATOM    916 1HG1 ILE D   5       6.362  62.484 152.761  1.00 20.00           H
ATOM    917 2HG1 ILE D   5       4.743  61.844 152.952  1.00 20.00           H
ATOM    918  CG2 ILE D   5       6.979  61.097 150.399  1.00 20.00           C
ATOM    919 1HG2 ILE D   5       6.860  60.978 149.322  1.00 20.00           H
ATOM    920 2HG2 ILE D   5       7.684  61.904 150.599  1.00 20.00           H
ATOM    921 3HG2 ILE D   5       7.357  60.169 150.827  1.00 20.00           H
ATOM    922  CD1 ILE D   5       6.302  60.377 153.214  1.00 20.00           C
ATOM    923 1HD1 ILE D   5       5.810  59.490 152.814  1.00 20.00           H
ATOM    924 2HD1 ILE D   5       7.373  60.318 153.019  1.00 20.00           H
ATOM    925 3HD1 ILE D   5       6.131  60.432 154.290  1.00 20.00           H
ATOM    926  HN  ILE D   5       3.041  62.194 150.885  1.00 20.00           H
ATOM    927  N   HIS D   6       5.520  63.455 148.144  1.00 20.00           N
ATOM    928  CA  HIS D   6       5.623  63.362 146.698  1.00 20.00           C
ATOM    929  C   HIS D   6       6.615  62.260 146.323  1.00 20.00           C
ATOM    930  O   HIS D   6       7.793  62.336 146.670  1.00 20.00           O
ATOM    931  HA  HIS D   6       4.634  63.089 146.330  1.00 20.00           H
ATOM    932  CB  HIS D   6       5.987  64.719 146.091  1.00 20.00           C
ATOM    933 1HB  HIS D   6       6.971  65.016 146.454  1.00 20.00           H
ATOM    934 2HB  HIS D   6       6.065  64.613 145.009  1.00 20.00           H
ATOM    935  CG  HIS D   6       4.998  65.817 146.405  1.00 20.00           C
ATOM    936  HD1 HIS D   6       3.523  65.444 144.915  1.00 20.00           H
ATOM    937  ND1 HIS D   6       3.828  65.999 145.688  1.00 20.00           N
ATOM    938  CD2 HIS D   6       5.017  66.787 147.364  1.00 20.00           C
ATOM    939  HD2 HIS D   6       5.802  66.933 148.106  1.00 20.00           H
ATOM    940  CE1 HIS D   6       3.181  67.035 146.202  1.00 20.00           C
ATOM    941  HE1 HIS D   6       2.225  67.429 145.855  1.00 20.00           H
ATOM    942  NE2 HIS D   6       3.920  67.522 147.240  1.00 20.00           N
ATOM    943  HN  HIS D   6       5.971  64.249 148.550  1.00 20.00           H
ATOM    944  N   ILE D   7       6.103  61.261 145.620  1.00 20.00           N
ATOM    945  CA  ILE D   7       6.946  60.186 145.123  1.00 20.00           C
ATOM    946  C   ILE D   7       7.565  60.605 143.788  1.00 20.00           C
ATOM    947  O   ILE D   7       8.770  60.458 143.586  1.00 20.00           O
ATOM    948  HA  ILE D   7       7.749  60.040 145.846  1.00 20.00           H
ATOM    949  HB  ILE D   7       5.191  59.085 144.592  1.00 20.00           H
ATOM    950  CB  ILE D   7       6.158  58.877 145.051  1.00 20.00           C
ATOM    951  CG1 ILE D   7       5.883  58.325 146.452  1.00 20.00           C
ATOM    952 1HG1 ILE D   7       6.781  57.843 146.839  1.00 20.00           H
ATOM    953 2HG1 ILE D   7       5.643  59.144 147.129  1.00 20.00           H
ATOM    954  CG2 ILE D   7       6.870  57.856 144.162  1.00 20.00           C
ATOM    955 1HG2 ILE D   7       6.869  58.209 143.131  1.00 20.00           H
ATOM    956 2HG2 ILE D   7       7.898  57.732 144.503  1.00 20.00           H
ATOM    957 3HG2 ILE D   7       6.351  56.899 144.219  1.00 20.00           H
ATOM    958  CD1 ILE D   7       4.729  57.320 146.429  1.00 20.00           C
ATOM    959 1HD1 ILE D   7       3.852  57.785 145.980  1.00 20.00           H
ATOM    960 2HD1 ILE D   7       5.019  56.448 145.842  1.00 20.00           H
ATOM    961 3HD1 ILE D   7       4.496  57.011 147.448  1.00 20.00           H
ATOM    962  HN  ILE D   7       5.134  61.179 145.389  1.00 20.00           H
ATOM    963  N   GLY D   8       6.714  61.118 142.912  1.00 20.00           N
ATOM    964  CA  GLY D   8       7.160  61.545 141.597  1.00 20.00           C
ATOM    965  C   GLY D   8       6.212  62.592 141.010  1.00 20.00           C
ATOM    966  O   GLY D   8       5.287  63.044 141.683  1.00 20.00           O
ATOM    967 1HA  GLY D   8       8.167  61.957 141.666  1.00 20.00           H
ATOM    968 2HA  GLY D   8       7.214  60.684 140.930  1.00 20.00           H
ATOM    969  HN  GLY D   8       5.738  61.244 143.089  1.00 20.00           H
ATOM    970  N   PRO D   9       6.424  62.996 139.750  1.00 20.00           N
ATOM    971  CA  PRO D   9       5.566  64.008 139.128  1.00 20.00           C
ATOM    972  C   PRO D   9       4.159  63.494 138.874  1.00 20.00           C
ATOM    973  O   PRO D   9       3.938  62.707 137.955  1.00 20.00           O
ATOM    974  HA  PRO D   9       5.441  64.859 139.797  1.00 20.00           H
ATOM    975  CB  PRO D   9       6.291  64.345 137.823  1.00 20.00           C
ATOM    976 1HB  PRO D   9       5.590  64.604 137.030  1.00 20.00           H
ATOM    977 2HB  PRO D   9       6.962  65.196 137.945  1.00 20.00           H
ATOM    978  CG  PRO D   9       7.048  63.088 137.501  1.00 20.00           C
ATOM    979 1HG  PRO D   9       6.421  62.377 136.964  1.00 20.00           H
ATOM    980 2HG  PRO D   9       7.908  63.297 136.866  1.00 20.00           H
ATOM    981  CD  PRO D   9       7.478  62.534 138.829  1.00 20.00           C
ATOM    982 1HD  PRO D   9       7.544  61.446 138.807  1.00 20.00           H
ATOM    983 2HD  PRO D   9       8.459  62.908 139.121  1.00 20.00           H
ATOM    984  N   GLY D  10       3.235  63.956 139.704  1.00 20.00           N
ATOM    985  CA  GLY D  10       1.869  63.465 139.652  1.00 20.00           C
ATOM    986  C   GLY D  10       1.755  62.090 140.313  1.00 20.00           C
ATOM    987  O   GLY D  10       1.069  61.207 139.803  1.00 20.00           O
ATOM    988 1HA  GLY D  10       1.206  64.170 140.155  1.00 20.00           H
ATOM    989 2HA  GLY D  10       1.540  63.402 138.615  1.00 20.00           H
ATOM    990  HN  GLY D  10       3.408  64.653 140.401  1.00 20.00           H
ATOM    991  N   ARG D  11       2.440  61.952 141.440  1.00 20.00           N
ATOM    992  CA  ARG D  11       2.343  60.736 142.229  1.00 20.00           C
ATOM    993  C   ARG D  11       2.786  61.002 143.669  1.00 20.00           C
ATOM    994  O   ARG D  11       3.898  61.473 143.904  1.00 20.00           O
ATOM    995  HA  ARG D  11       1.290  60.459 142.188  1.00 20.00           H
ATOM    996  CB  ARG D  11       3.208  59.623 141.634  1.00 20.00           C
ATOM    997 1HB  ARG D  11       3.029  59.552 140.562  1.00 20.00           H
ATOM    998 2HB  ARG D  11       4.262  59.866 141.766  1.00 20.00           H
ATOM    999  CG  ARG D  11       2.903  58.278 142.297  1.00 20.00           C
ATOM   1000 1HG  ARG D  11       3.195  58.311 143.347  1.00 20.00           H
ATOM   1001 2HG  ARG D  11       1.829  58.091 142.271  1.00 20.00           H
ATOM   1002  CD  ARG D  11       3.642  57.139 141.592  1.00 20.00           C
ATOM   1003 1HD  ARG D  11       3.389  57.132 140.532  1.00 20.00           H
ATOM   1004 2HD  ARG D  11       4.719  57.295 141.662  1.00 20.00           H
ATOM   1005  NE  ARG D  11       3.279  55.843 142.207  1.00 20.00           N
ATOM   1006  HE  ARG D  11       2.680  55.855 143.008  1.00 20.00           H
ATOM   1007  CZ  ARG D  11       3.702  54.653 141.758  1.00 20.00           C
ATOM   1008  NH1 ARG D  11       4.506  54.577 140.688  1.00 20.00           N
ATOM   1009 1HH1 ARG D  11       4.794  55.412 140.219  1.00 20.00           H
ATOM   1010 2HH1 ARG D  11       4.817  53.685 140.360  1.00 20.00           H
ATOM   1011  NH2 ARG D  11       3.309  53.541 142.394  1.00 20.00           N
ATOM   1012 1HH2 ARG D  11       3.616  52.646 142.072  1.00 20.00           H
ATOM   1013 2HH2 ARG D  11       2.709  53.607 143.192  1.00 20.00           H
ATOM   1014  HN  ARG D  11       3.050  62.651 141.813  1.00 20.00           H
ATOM   1015  N   ALA D  12       1.893  60.688 144.597  1.00 20.00           N
ATOM   1016  CA  ALA D  12       2.078  61.091 145.981  1.00 20.00           C
ATOM   1017  C   ALA D  12       1.365  60.096 146.897  1.00 20.00           C
ATOM   1018  O   ALA D  12       0.538  59.308 146.440  1.00 20.00           O
ATOM   1019  HA  ALA D  12       3.147  61.067 146.193  1.00 20.00           H
ATOM   1020  CB  ALA D  12       1.571  62.523 146.168  1.00 20.00           C
ATOM   1021 1HB  ALA D  12       2.134  63.195 145.519  1.00 20.00           H
ATOM   1022 2HB  ALA D  12       0.513  62.570 145.910  1.00 20.00           H
ATOM   1023 3HB  ALA D  12       1.706  62.823 147.207  1.00 20.00           H
ATOM   1024  HN  ALA D  12       1.058  60.170 144.416  1.00 20.00           H
ATOM   1025  N   PHE D  13       1.711  60.163 148.174  1.00 20.00           N
ATOM   1026  CA  PHE D  13       1.067  59.322 149.169  1.00 20.00           C
ATOM   1027  C   PHE D  13       0.796  60.105 150.456  1.00 20.00           C
ATOM   1028  O   PHE D  13       1.291  61.218 150.625  1.00 20.00           O
ATOM   1029  HA  PHE D  13       0.121  58.986 148.745  1.00 20.00           H
ATOM   1030  CB  PHE D  13       2.031  58.175 149.477  1.00 20.00           C
ATOM   1031 1HB  PHE D  13       2.678  58.016 148.615  1.00 20.00           H
ATOM   1032 2HB  PHE D  13       2.674  58.468 150.308  1.00 20.00           H
ATOM   1033  CG  PHE D  13       1.338  56.857 149.827  1.00 20.00           C
ATOM   1034  HD1 PHE D  13       0.671  56.523 147.836  1.00 20.00           H
ATOM   1035  CD1 PHE D  13       0.694  56.150 148.860  1.00 20.00           C
ATOM   1036  HD2 PHE D  13       1.883  56.958 151.880  1.00 20.00           H
ATOM   1037  CD2 PHE D  13       1.367  56.392 151.105  1.00 20.00           C
ATOM   1038  CE1 PHE D  13       0.051  54.926 149.185  1.00 20.00           C
ATOM   1039  HE1 PHE D  13      -0.466  54.360 148.410  1.00 20.00           H
ATOM   1040  CE2 PHE D  13       0.724  55.168 151.429  1.00 20.00           C
ATOM   1041  HE2 PHE D  13       0.747  54.795 152.453  1.00 20.00           H
ATOM   1042  CZ  PHE D  13       0.080  54.461 150.463  1.00 20.00           C
ATOM   1043  HZ  PHE D  13      -0.414  53.522 150.712  1.00 20.00           H
ATOM   1044  HN  PHE D  13       2.415  60.777 148.531  1.00 20.00           H
ATOM   1045  N   TYR D  14       0.012  59.491 151.330  1.00 20.00           N
ATOM   1046  CA  TYR D  14      -0.579  60.215 152.442  1.00 20.00           C
ATOM   1047  C   TYR D  14      -1.133  61.566 151.985  1.00 20.00           C
ATOM   1048  O   TYR D  14      -0.790  62.605 152.548  1.00 20.00           O
ATOM   1049  HA  TYR D  14      -1.396  59.613 152.841  1.00 20.00           H
ATOM   1050  CB  TYR D  14       0.555  60.454 153.441  1.00 20.00           C
ATOM   1051 1HB  TYR D  14       1.311  61.085 152.972  1.00 20.00           H
ATOM   1052 2HB  TYR D  14       0.164  61.007 154.295  1.00 20.00           H
ATOM   1053  CG  TYR D  14       1.222  59.172 153.943  1.00 20.00           C
ATOM   1054  HD1 TYR D  14       3.133  59.665 153.106  1.00 20.00           H
ATOM   1055  CD1 TYR D  14       2.555  58.937 153.676  1.00 20.00           C
ATOM   1056  HD2 TYR D  14      -0.563  58.436 154.875  1.00 20.00           H
ATOM   1057  CD2 TYR D  14       0.490  58.251 154.664  1.00 20.00           C
ATOM   1058  CE1 TYR D  14       3.183  57.731 154.149  1.00 20.00           C
ATOM   1059  HE1 TYR D  14       4.235  57.533 153.944  1.00 20.00           H
ATOM   1060  HE2 TYR D  14       0.551  56.308 155.707  1.00 20.00           H
ATOM   1061  CE2 TYR D  14       1.118  57.044 155.137  1.00 20.00           C
ATOM   1062  CZ  TYR D  14       2.433  56.844 154.856  1.00 20.00           C
ATOM   1063  OH  TYR D  14       3.026  55.704 155.303  1.00 20.00           O
ATOM   1064  HH  TYR D  14       2.547  55.364 156.112  1.00 20.00           H
ATOM   1065  HN  TYR D  14      -0.221  58.520 151.287  1.00 20.00           H
ATOM   1066  N   THR D  15      -1.980  61.509 150.968  1.00 20.00           N
ATOM   1067  CA  THR D  15      -2.419  62.717 150.290  1.00 20.00           C
ATOM   1068  C   THR D  15      -3.368  63.516 151.186  1.00 20.00           C
ATOM   1069  O   THR D  15      -4.494  63.089 151.441  1.00 20.00           O
ATOM   1070  HA  THR D  15      -1.547  63.345 150.109  1.00 20.00           H
ATOM   1071  HB  THR D  15      -3.566  63.150 148.497  1.00 20.00           H
ATOM   1072  CB  THR D  15      -3.043  62.310 148.954  1.00 20.00           C
ATOM   1073  OG1 THR D  15      -3.853  61.183 149.278  1.00 20.00           O
ATOM   1074  HG1 THR D  15      -4.657  61.477 149.795  1.00 20.00           H
ATOM   1075  CG2 THR D  15      -2.010  61.756 147.970  1.00 20.00           C
ATOM   1076 1HG2 THR D  15      -1.555  60.858 148.389  1.00 20.00           H
ATOM   1077 2HG2 THR D  15      -1.239  62.506 147.793  1.00 20.00           H
ATOM   1078 3HG2 THR D  15      -2.501  61.509 147.029  1.00 20.00           H
ATOM   1079  HN  THR D  15      -2.364  60.659 150.608  1.00 20.00           H
ATOM   1080  N   THR D  16      -2.880  64.661 151.639  1.00 20.00           N
ATOM   1081  CA  THR D  16      -3.703  65.569 152.420  1.00 20.00           C
ATOM   1082  C   THR D  16      -4.786  66.146 151.505  1.00 20.00           C
ATOM   1083  O   THR D  16      -5.942  66.293 151.929  1.00 20.00           O
ATOM   1084  HA  THR D  16      -4.196  64.997 153.205  1.00 20.00           H
ATOM   1085  HB  THR D  16      -3.362  67.438 153.473  1.00 20.00           H
ATOM   1086  CB  THR D  16      -2.784  66.617 153.050  1.00 20.00           C
ATOM   1087  OG1 THR D  16      -1.889  66.971 152.000  1.00 20.00           O
ATOM   1088  HG1 THR D  16      -1.399  67.811 152.236  1.00 20.00           H
ATOM   1089  CG2 THR D  16      -1.875  66.025 154.130  1.00 20.00           C
ATOM   1090 1HG2 THR D  16      -1.239  65.258 153.688  1.00 20.00           H
ATOM   1091 2HG2 THR D  16      -2.486  65.581 154.916  1.00 20.00           H
ATOM   1092 3HG2 THR D  16      -1.253  66.813 154.554  1.00 20.00           H
ATOM   1093  HN  THR D  16      -1.942  64.971 151.481  1.00 20.00           H
ATOM   1094  HXT THR D  16      -5.307  66.847 149.837  1.00 20.00           H
ATOM   1095  OXT THR D  16      -4.493  66.492 150.298  1.00 20.00           O
ATOM   1098  N   LYS E   1      -0.469  70.859 156.696  1.00 20.00           N
ATOM   1099  CA  LYS E   1       0.471  69.829 157.107  1.00 20.00           C
ATOM   1100  C   LYS E   1       1.345  69.439 155.913  1.00 20.00           C
ATOM   1101  O   LYS E   1       0.929  69.574 154.764  1.00 20.00           O
ATOM   1102  HA  LYS E   1       1.110  70.259 157.877  1.00 20.00           H
ATOM   1103  CB  LYS E   1      -0.270  68.649 157.739  1.00 20.00           C
ATOM   1104 1HB  LYS E   1      -1.200  68.468 157.201  1.00 20.00           H
ATOM   1105 2HB  LYS E   1       0.333  67.746 157.646  1.00 20.00           H
ATOM   1106  CG  LYS E   1      -0.572  68.919 159.215  1.00 20.00           C
ATOM   1107 1HG  LYS E   1       0.358  69.110 159.750  1.00 20.00           H
ATOM   1108 2HG  LYS E   1      -1.184  69.816 159.306  1.00 20.00           H
ATOM   1109  CD  LYS E   1      -1.298  67.732 159.851  1.00 20.00           C
ATOM   1110 1HD  LYS E   1      -2.238  67.554 159.329  1.00 20.00           H
ATOM   1111 2HD  LYS E   1      -0.696  66.830 159.740  1.00 20.00           H
ATOM   1112  CE  LYS E   1      -1.573  67.989 161.334  1.00 20.00           C
ATOM   1113 1HE  LYS E   1      -2.068  68.952 161.457  1.00 20.00           H
ATOM   1114 2HE  LYS E   1      -2.253  67.230 161.721  1.00 20.00           H
ATOM   1115  NZ  LYS E   1      -0.310  67.971 162.106  1.00 20.00           N
ATOM   1116 1HZ  LYS E   1      -0.520  67.892 163.095  1.00 20.00           H
ATOM   1117 2HZ  LYS E   1       0.253  67.180 161.815  1.00 20.00           H
ATOM   1118 3HZ  LYS E   1       0.201  68.830 161.937  1.00 20.00           H
ATOM   1119  N   ARG E   2       2.540  68.961 156.228  1.00 20.00           N
ATOM   1120  CA  ARG E   2       3.460  68.508 155.198  1.00 20.00           C
ATOM   1121  C   ARG E   2       3.540  66.981 155.192  1.00 20.00           C
ATOM   1122  O   ARG E   2       4.620  66.413 155.035  1.00 20.00           O
ATOM   1123  HA  ARG E   2       3.039  68.883 154.265  1.00 20.00           H
ATOM   1124  CB  ARG E   2       4.860  69.085 155.418  1.00 20.00           C
ATOM   1125 1HB  ARG E   2       5.284  68.680 156.337  1.00 20.00           H
ATOM   1126 2HB  ARG E   2       5.516  68.779 154.603  1.00 20.00           H
ATOM   1127  CG  ARG E   2       4.818  70.612 155.499  1.00 20.00           C
ATOM   1128 1HG  ARG E   2       3.856  70.932 155.902  1.00 20.00           H
ATOM   1129 2HG  ARG E   2       5.585  70.965 156.188  1.00 20.00           H
ATOM   1130  CD  ARG E   2       5.034  71.241 154.121  1.00 20.00           C
ATOM   1131 1HD  ARG E   2       6.004  70.941 153.724  1.00 20.00           H
ATOM   1132 2HD  ARG E   2       4.279  70.878 153.424  1.00 20.00           H
ATOM   1133  NE  ARG E   2       4.963  72.716 154.221  1.00 20.00           N
ATOM   1134  HE  ARG E   2       4.755  73.116 155.113  1.00 20.00           H
ATOM   1135  CZ  ARG E   2       5.160  73.549 153.190  1.00 20.00           C
ATOM   1136  NH1 ARG E   2       5.441  73.068 151.971  1.00 20.00           N
ATOM   1137 1HH1 ARG E   2       5.506  72.080 151.826  1.00 20.00           H
ATOM   1138 2HH1 ARG E   2       5.587  73.696 151.207  1.00 20.00           H
ATOM   1139  NH2 ARG E   2       5.071  74.870 153.395  1.00 20.00           N
ATOM   1140 1HH2 ARG E   2       5.214  75.505 152.637  1.00 20.00           H
ATOM   1141 2HH2 ARG E   2       4.860  75.220 154.308  1.00 20.00           H
ATOM   1142  HN  ARG E   2       2.882  68.881 157.164  1.00 20.00           H
ATOM   1143  N   LYS E   3       2.383  66.358 155.365  1.00 20.00           N
ATOM   1144  CA  LYS E   3       2.325  64.914 155.511  1.00 20.00           C
ATOM   1145  C   LYS E   3       2.467  64.260 154.136  1.00 20.00           C
ATOM   1146  O   LYS E   3       3.062  63.191 154.011  1.00 20.00           O
ATOM   1147  HA  LYS E   3       3.173  64.613 156.126  1.00 20.00           H
ATOM   1148  CB  LYS E   3       1.055  64.502 156.260  1.00 20.00           C
ATOM   1149 1HB  LYS E   3       0.907  65.156 157.120  1.00 20.00           H
ATOM   1150 2HB  LYS E   3       0.189  64.629 155.611  1.00 20.00           H
ATOM   1151  CG  LYS E   3       1.142  63.048 156.728  1.00 20.00           C
ATOM   1152 1HG  LYS E   3       1.507  62.422 155.914  1.00 20.00           H
ATOM   1153 2HG  LYS E   3       1.863  62.966 157.541  1.00 20.00           H
ATOM   1154  CD  LYS E   3      -0.224  62.541 157.195  1.00 20.00           C
ATOM   1155 1HD  LYS E   3      -0.591  63.170 158.006  1.00 20.00           H
ATOM   1156 2HD  LYS E   3      -0.943  62.618 156.380  1.00 20.00           H
ATOM   1157  CE  LYS E   3      -0.136  61.089 157.670  1.00 20.00           C
ATOM   1158 1HE  LYS E   3       0.390  60.488 156.927  1.00 20.00           H
ATOM   1159 2HE  LYS E   3       0.444  61.035 158.591  1.00 20.00           H
ATOM   1160  NZ  LYS E   3      -1.489  60.535 157.896  1.00 20.00           N
ATOM   1161 1HZ  LYS E   3      -1.412  59.607 158.300  1.00 20.00           H
ATOM   1162 2HZ  LYS E   3      -2.000  61.138 158.531  1.00 20.00           H
ATOM   1163 3HZ  LYS E   3      -1.984  60.478 157.013  1.00 20.00           H
ATOM   1164  HN  LYS E   3       1.499  66.823 155.405  1.00 20.00           H
ATOM   1165  N   ARG E   4       1.910  64.929 153.137  1.00 20.00           N
ATOM   1166  CA  ARG E   4       2.005  64.449 151.769  1.00 20.00           C
ATOM   1167  C   ARG E   4       3.469  64.215 151.389  1.00 20.00           C
ATOM   1168  O   ARG E   4       4.297  65.115 151.513  1.00 20.00           O
ATOM   1169  HA  ARG E   4       1.444  63.515 151.762  1.00 20.00           H
ATOM   1170  CB  ARG E   4       1.385  65.448 150.790  1.00 20.00           C
ATOM   1171 1HB  ARG E   4       0.375  65.701 151.114  1.00 20.00           H
ATOM   1172 2HB  ARG E   4       1.962  66.373 150.794  1.00 20.00           H
ATOM   1173  CG  ARG E   4       1.343  64.873 149.373  1.00 20.00           C
ATOM   1174 1HG  ARG E   4       2.349  64.594 149.060  1.00 20.00           H
ATOM   1175 2HG  ARG E   4       0.743  63.964 149.363  1.00 20.00           H
ATOM   1176  CD  ARG E   4       0.759  65.887 148.387  1.00 20.00           C
ATOM   1177 1HD  ARG E   4       1.308  66.826 148.450  1.00 20.00           H
ATOM   1178 2HD  ARG E   4       0.871  65.520 147.367  1.00 20.00           H
ATOM   1179  NE  ARG E   4      -0.672  66.117 148.687  1.00 20.00           N
ATOM   1180  HE  ARG E   4      -1.096  65.565 149.404  1.00 20.00           H
ATOM   1181  CZ  ARG E   4      -1.436  67.021 148.056  1.00 20.00           C
ATOM   1182  NH1 ARG E   4      -0.920  67.789 147.087  1.00 20.00           N
ATOM   1183 1HH1 ARG E   4       0.041  67.690 146.829  1.00 20.00           H
ATOM   1184 2HH1 ARG E   4      -1.497  68.460 146.621  1.00 20.00           H
ATOM   1185  NH2 ARG E   4      -2.722  67.144 148.411  1.00 20.00           N
ATOM   1186 1HH2 ARG E   4      -3.305  67.813 147.950  1.00 20.00           H
ATOM   1187 2HH2 ARG E   4      -3.099  66.567 149.135  1.00 20.00           H
ATOM   1188  HN  ARG E   4       1.402  65.783 153.251  1.00 20.00           H
ATOM   1189  N   ILE E   5       3.742  63.001 150.935  1.00 20.00           N
ATOM   1190  CA  ILE E   5       5.037  62.693 150.352  1.00 20.00           C
ATOM   1191  C   ILE E   5       4.891  62.568 148.834  1.00 20.00           C
ATOM   1192  O   ILE E   5       4.210  61.669 148.345  1.00 20.00           O
ATOM   1193  HA  ILE E   5       5.699  63.532 150.567  1.00 20.00           H
ATOM   1194  HB  ILE E   5       4.977  60.612 150.839  1.00 20.00           H
ATOM   1195  CB  ILE E   5       5.643  61.456 151.016  1.00 20.00           C
ATOM   1196  CG1 ILE E   5       5.745  61.641 152.531  1.00 20.00           C
ATOM   1197 1HG1 ILE E   5       6.373  62.504 152.754  1.00 20.00           H
ATOM   1198 2HG1 ILE E   5       4.758  61.850 152.943  1.00 20.00           H
ATOM   1199  CG2 ILE E   5       6.994  61.104 150.389  1.00 20.00           C
ATOM   1200 1HG2 ILE E   5       6.878  60.999 149.310  1.00 20.00           H
ATOM   1201 2HG2 ILE E   5       7.711  61.897 150.602  1.00 20.00           H
ATOM   1202 3HG2 ILE E   5       7.355  60.165 150.808  1.00 20.00           H
ATOM   1203  CD1 ILE E   5       6.328  60.393 153.198  1.00 20.00           C
ATOM   1204 1HD1 ILE E   5       5.844  59.505 152.793  1.00 20.00           H
ATOM   1205 2HD1 ILE E   5       7.400  60.344 153.003  1.00 20.00           H
ATOM   1206 3HD1 ILE E   5       6.157  60.442 154.273  1.00 20.00           H
ATOM   1207  HN  ILE E   5       3.098  62.236 150.960  1.00 20.00           H
ATOM   1208  N   HIS E   6       5.542  63.483 148.131  1.00 20.00           N
ATOM   1209  CA  HIS E   6       5.637  63.389 146.685  1.00 20.00           C
ATOM   1210  C   HIS E   6       6.629  62.287 146.306  1.00 20.00           C
ATOM   1211  O   HIS E   6       7.812  62.374 146.630  1.00 20.00           O
ATOM   1212  HA  HIS E   6       4.646  63.113 146.324  1.00 20.00           H
ATOM   1213  CB  HIS E   6       5.995  64.745 146.074  1.00 20.00           C
ATOM   1214 1HB  HIS E   6       6.979  65.045 146.433  1.00 20.00           H
ATOM   1215 2HB  HIS E   6       6.070  64.636 144.992  1.00 20.00           H
ATOM   1216  CG  HIS E   6       5.004  65.841 146.387  1.00 20.00           C
ATOM   1217  HD1 HIS E   6       3.531  65.465 144.897  1.00 20.00           H
ATOM   1218  ND1 HIS E   6       3.834  66.021 145.671  1.00 20.00           N
ATOM   1219  CD2 HIS E   6       5.021  66.810 147.347  1.00 20.00           C
ATOM   1220  HD2 HIS E   6       5.805  66.957 148.089  1.00 20.00           H
ATOM   1221  CE1 HIS E   6       3.185  67.055 146.184  1.00 20.00           C
ATOM   1222  HE1 HIS E   6       2.228  67.448 145.837  1.00 20.00           H
ATOM   1223  NE2 HIS E   6       3.922  67.543 147.222  1.00 20.00           N
ATOM   1224  HN  HIS E   6       5.999  64.277 148.534  1.00 20.00           H
ATOM   1225  N   ILE E   7       6.110  61.276 145.624  1.00 20.00           N
ATOM   1226  CA  ILE E   7       6.951  60.206 145.117  1.00 20.00           C
ATOM   1227  C   ILE E   7       7.571  60.637 143.787  1.00 20.00           C
ATOM   1228  O   ILE E   7       8.776  60.493 143.584  1.00 20.00           O
ATOM   1229  HA  ILE E   7       7.753  60.051 145.838  1.00 20.00           H
ATOM   1230  HB  ILE E   7       5.200  59.110 144.562  1.00 20.00           H
ATOM   1231  CB  ILE E   7       6.161  58.898 145.032  1.00 20.00           C
ATOM   1232  CG1 ILE E   7       5.868  58.342 146.427  1.00 20.00           C
ATOM   1233 1HG1 ILE E   7       6.730  57.778 146.785  1.00 20.00           H
ATOM   1234 2HG1 ILE E   7       5.713  59.165 147.125  1.00 20.00           H
ATOM   1235  CG2 ILE E   7       6.881  57.879 144.147  1.00 20.00           C
ATOM   1236 1HG2 ILE E   7       6.861  58.217 143.112  1.00 20.00           H
ATOM   1237 2HG2 ILE E   7       7.916  57.779 144.477  1.00 20.00           H
ATOM   1238 3HG2 ILE E   7       6.381  56.913 144.224  1.00 20.00           H
ATOM   1239  CD1 ILE E   7       4.633  57.440 146.409  1.00 20.00           C
ATOM   1240 1HD1 ILE E   7       3.763  58.020 146.101  1.00 20.00           H
ATOM   1241 2HD1 ILE E   7       4.790  56.621 145.707  1.00 20.00           H
ATOM   1242 3HD1 ILE E   7       4.464  57.035 147.407  1.00 20.00           H
ATOM   1243  HN  ILE E   7       5.136  61.182 145.419  1.00 20.00           H
ATOM   1244  N   GLY E   8       6.720  61.158 142.915  1.00 20.00           N
ATOM   1245  CA  GLY E   8       7.166  61.594 141.603  1.00 20.00           C
ATOM   1246  C   GLY E   8       6.211  62.635 141.016  1.00 20.00           C
ATOM   1247  O   GLY E   8       5.289  63.087 141.693  1.00 20.00           O
ATOM   1248 1HA  GLY E   8       8.169  62.016 141.677  1.00 20.00           H
ATOM   1249 2HA  GLY E   8       7.231  60.736 140.933  1.00 20.00           H
ATOM   1250  HN  GLY E   8       5.744  61.283 143.092  1.00 20.00           H
ATOM   1251  N   PRO E   9       6.412  63.032 139.752  1.00 20.00           N
ATOM   1252  CA  PRO E   9       5.544  64.035 139.130  1.00 20.00           C
ATOM   1253  C   PRO E   9       4.138  63.510 138.888  1.00 20.00           C
ATOM   1254  O   PRO E   9       3.915  62.718 137.974  1.00 20.00           O
ATOM   1255  HA  PRO E   9       5.418  64.889 139.795  1.00 20.00           H
ATOM   1256  CB  PRO E   9       6.258  64.368 137.818  1.00 20.00           C
ATOM   1257 1HB  PRO E   9       5.550  64.618 137.028  1.00 20.00           H
ATOM   1258 2HB  PRO E   9       6.924  65.224 137.931  1.00 20.00           H
ATOM   1259  CG  PRO E   9       7.021  63.114 137.500  1.00 20.00           C
ATOM   1260 1HG  PRO E   9       6.394  62.396 136.970  1.00 20.00           H
ATOM   1261 2HG  PRO E   9       7.876  63.325 136.857  1.00 20.00           H
ATOM   1262  CD  PRO E   9       7.462  62.571 138.827  1.00 20.00           C
ATOM   1263 1HD  PRO E   9       7.535  61.483 138.812  1.00 20.00           H
ATOM   1264 2HD  PRO E   9       8.443  62.953 139.111  1.00 20.00           H
ATOM   1265  N   GLY E  10       3.217  63.970 139.723  1.00 20.00           N
ATOM   1266  CA  GLY E  10       1.852  63.476 139.678  1.00 20.00           C
ATOM   1267  C   GLY E  10       1.744  62.101 140.339  1.00 20.00           C
ATOM   1268  O   GLY E  10       1.064  61.213 139.827  1.00 20.00           O
ATOM   1269 1HA  GLY E  10       1.190  64.179 140.183  1.00 20.00           H
ATOM   1270 2HA  GLY E  10       1.518  63.412 138.642  1.00 20.00           H
ATOM   1271  HN  GLY E  10       3.392  64.667 140.419  1.00 20.00           H
ATOM   1272  N   ARG E  11       2.426  61.967 141.467  1.00 20.00           N
ATOM   1273  CA  ARG E  11       2.328  60.755 142.262  1.00 20.00           C
ATOM   1274  C   ARG E  11       2.775  61.025 143.700  1.00 20.00           C
ATOM   1275  O   ARG E  11       3.891  61.489 143.930  1.00 20.00           O
ATOM   1276  HA  ARG E  11       1.273  60.481 142.224  1.00 20.00           H
ATOM   1277  CB  ARG E  11       3.187  59.636 141.670  1.00 20.00           C
ATOM   1278 1HB  ARG E  11       3.007  59.564 140.597  1.00 20.00           H
ATOM   1279 2HB  ARG E  11       4.242  59.876 141.800  1.00 20.00           H
ATOM   1280  CG  ARG E  11       2.877  58.295 142.336  1.00 20.00           C
ATOM   1281 1HG  ARG E  11       3.174  58.328 143.384  1.00 20.00           H
ATOM   1282 2HG  ARG E  11       1.802  58.114 142.315  1.00 20.00           H
ATOM   1283  CD  ARG E  11       3.606  57.150 141.630  1.00 20.00           C
ATOM   1284 1HD  ARG E  11       3.348  57.141 140.571  1.00 20.00           H
ATOM   1285 2HD  ARG E  11       4.684  57.300 141.694  1.00 20.00           H
ATOM   1286  NE  ARG E  11       3.239  55.857 142.250  1.00 20.00           N
ATOM   1287  HE  ARG E  11       2.644  55.875 143.053  1.00 20.00           H
ATOM   1288  CZ  ARG E  11       3.654  54.664 141.802  1.00 20.00           C
ATOM   1289  NH1 ARG E  11       4.453  54.581 140.729  1.00 20.00           N
ATOM   1290 1HH1 ARG E  11       4.743  55.413 140.256  1.00 20.00           H
ATOM   1291 2HH1 ARG E  11       4.758  53.687 140.400  1.00 20.00           H
ATOM   1292  NH2 ARG E  11       3.259  53.556 142.442  1.00 20.00           N
ATOM   1293 1HH2 ARG E  11       3.559  52.658 142.121  1.00 20.00           H
ATOM   1294 2HH2 ARG E  11       2.663  53.627 143.242  1.00 20.00           H
ATOM   1295  HN  ARG E  11       3.035  62.668 141.839  1.00 20.00           H
ATOM   1296  N   ALA E  12       1.881  60.723 144.631  1.00 20.00           N
ATOM   1297  CA  ALA E  12       2.073  61.131 146.012  1.00 20.00           C
ATOM   1298  C   ALA E  12       1.357  60.142 146.935  1.00 20.00           C
ATOM   1299  O   ALA E  12       0.528  59.355 146.483  1.00 20.00           O
ATOM   1300  HA  ALA E  12       3.142  61.101 146.222  1.00 20.00           H
ATOM   1301  CB  ALA E  12       1.575  62.565 146.196  1.00 20.00           C
ATOM   1302 1HB  ALA E  12       2.136  63.232 145.540  1.00 20.00           H
ATOM   1303 2HB  ALA E  12       0.515  62.617 145.945  1.00 20.00           H
ATOM   1304 3HB  ALA E  12       1.718  62.870 147.232  1.00 20.00           H
ATOM   1305  HN  ALA E  12       1.041  60.212 144.454  1.00 20.00           H
ATOM   1306  N   PHE E  13       1.703  60.216 148.212  1.00 20.00           N
ATOM   1307  CA  PHE E  13       1.069  59.371 149.209  1.00 20.00           C
ATOM   1308  C   PHE E  13       0.841  60.139 150.513  1.00 20.00           C
ATOM   1309  O   PHE E  13       1.363  61.239 150.689  1.00 20.00           O
ATOM   1310  HA  PHE E  13       0.108  59.056 148.803  1.00 20.00           H
ATOM   1311  CB  PHE E  13       2.022  58.204 149.478  1.00 20.00           C
ATOM   1312 1HB  PHE E  13       2.656  58.058 148.604  1.00 20.00           H
ATOM   1313 2HB  PHE E  13       2.678  58.468 150.308  1.00 20.00           H
ATOM   1314  CG  PHE E  13       1.315  56.887 149.805  1.00 20.00           C
ATOM   1315  HD1 PHE E  13       0.660  56.586 147.804  1.00 20.00           H
ATOM   1316  CD1 PHE E  13       0.672  56.199 148.823  1.00 20.00           C
ATOM   1317  HD2 PHE E  13       1.846  56.956 151.862  1.00 20.00           H
ATOM   1318  CD2 PHE E  13       1.330  56.404 151.076  1.00 20.00           C
ATOM   1319  CE1 PHE E  13       0.016  54.977 149.126  1.00 20.00           C
ATOM   1320  HE1 PHE E  13      -0.499  54.425 148.340  1.00 20.00           H
ATOM   1321  CE2 PHE E  13       0.675  55.182 151.379  1.00 20.00           C
ATOM   1322  HE2 PHE E  13       0.687  54.795 152.398  1.00 20.00           H
ATOM   1323  CZ  PHE E  13       0.032  54.494 150.398  1.00 20.00           C
ATOM   1324  HZ  PHE E  13      -0.472  53.555 150.630  1.00 20.00           H
ATOM   1325  HN  PHE E  13       2.402  60.837 148.566  1.00 20.00           H
ATOM   1326  N   TYR E  14       0.061  59.528 151.393  1.00 20.00           N
ATOM   1327  CA  TYR E  14      -0.479  60.244 152.537  1.00 20.00           C
ATOM   1328  C   TYR E  14      -1.004  61.620 152.124  1.00 20.00           C
ATOM   1329  O   TYR E  14      -0.634  62.633 152.716  1.00 20.00           O
ATOM   1330  HA  TYR E  14      -1.303  59.656 152.942  1.00 20.00           H
ATOM   1331  CB  TYR E  14       0.687  60.426 153.510  1.00 20.00           C
ATOM   1332 1HB  TYR E  14       1.458  61.028 153.029  1.00 20.00           H
ATOM   1333 2HB  TYR E  14       0.339  60.988 154.377  1.00 20.00           H
ATOM   1334  CG  TYR E  14       1.310  59.113 153.987  1.00 20.00           C
ATOM   1335  HD1 TYR E  14       3.231  59.548 153.141  1.00 20.00           H
ATOM   1336  CD1 TYR E  14       2.632  58.833 153.705  1.00 20.00           C
ATOM   1337  HD2 TYR E  14      -0.493  58.429 154.924  1.00 20.00           H
ATOM   1338  CD2 TYR E  14       0.551  58.208 154.701  1.00 20.00           C
ATOM   1339  CE1 TYR E  14       3.218  57.597 154.154  1.00 20.00           C
ATOM   1340  HE1 TYR E  14       4.261  57.364 153.937  1.00 20.00           H
ATOM   1341  HE2 TYR E  14       0.549  56.249 155.715  1.00 20.00           H
ATOM   1342  CE2 TYR E  14       1.137  56.972 155.150  1.00 20.00           C
ATOM   1343  CZ  TYR E  14       2.442  56.728 154.855  1.00 20.00           C
ATOM   1344  OH  TYR E  14       2.996  55.561 155.279  1.00 20.00           O
ATOM   1345  HH  TYR E  14       2.520  55.233 156.096  1.00 20.00           H
ATOM   1346  HN  TYR E  14      -0.201  58.565 151.335  1.00 20.00           H
ATOM   1347  N   THR E  15      -1.858  61.614 151.111  1.00 20.00           N
ATOM   1348  CA  THR E  15      -2.274  62.852 150.475  1.00 20.00           C
ATOM   1349  C   THR E  15      -3.215  63.633 151.395  1.00 20.00           C
ATOM   1350  O   THR E  15      -4.281  63.141 151.761  1.00 20.00           O
ATOM   1351  HA  THR E  15      -1.392  63.473 150.320  1.00 20.00           H
ATOM   1352  HB  THR E  15      -3.421  63.362 148.702  1.00 20.00           H
ATOM   1353  CB  THR E  15      -2.898  62.503 149.123  1.00 20.00           C
ATOM   1354  OG1 THR E  15      -3.709  61.364 149.398  1.00 20.00           O
ATOM   1355  HG1 THR E  15      -4.523  61.639 149.910  1.00 20.00           H
ATOM   1356  CG2 THR E  15      -1.866  61.991 148.117  1.00 20.00           C
ATOM   1357 1HG2 THR E  15      -1.397  61.087 148.505  1.00 20.00           H
ATOM   1358 2HG2 THR E  15      -1.105  62.754 147.956  1.00 20.00           H
ATOM   1359 3HG2 THR E  15      -2.360  61.766 147.171  1.00 20.00           H
ATOM   1360  HN  THR E  15      -2.262  60.784 150.726  1.00 20.00           H
ATOM   1361  N   THR E  16      -2.787  64.839 151.741  1.00 20.00           N
ATOM   1362  CA  THR E  16      -3.616  65.728 152.537  1.00 20.00           C
ATOM   1363  C   THR E  16      -4.747  66.253 151.651  1.00 20.00           C
ATOM   1364  O   THR E  16      -4.530  66.516 150.458  1.00 20.00           O
ATOM   1365  HA  THR E  16      -4.063  65.149 153.345  1.00 20.00           H
ATOM   1366  HB  THR E  16      -3.309  67.615 153.567  1.00 20.00           H
ATOM   1367  CB  THR E  16      -2.715  66.815 153.125  1.00 20.00           C
ATOM   1368  OG1 THR E  16      -1.878  67.198 152.037  1.00 20.00           O
ATOM   1369  HG1 THR E  16      -1.413  68.058 152.249  1.00 20.00           H
ATOM   1370  CG2 THR E  16      -1.741  66.267 154.169  1.00 20.00           C
ATOM   1371 1HG2 THR E  16      -1.095  65.519 153.707  1.00 20.00           H
ATOM   1372 2HG2 THR E  16      -2.301  65.809 154.984  1.00 20.00           H
ATOM   1373 3HG2 THR E  16      -1.131  67.081 154.560  1.00 20.00           H
ATOM   1374  HN  THR E  16      -1.893  65.208 151.488  1.00 20.00           H
ATOM   1375  HXT THR E  16      -6.549  66.758 151.435  1.00 20.00           H
ATOM   1376  OXT THR E  16      -5.931  66.409 152.140  1.00 20.00           O
ATOM   1379  N   LYS F   1      -0.951  70.248 155.343  1.00 20.00           N
ATOM   1380  CA  LYS F   1       0.213  69.886 156.134  1.00 20.00           C
ATOM   1381  C   LYS F   1       1.342  69.446 155.201  1.00 20.00           C
ATOM   1382  O   LYS F   1       1.146  69.337 153.992  1.00 20.00           O
ATOM   1383  HA  LYS F   1       0.535  70.780 156.668  1.00 20.00           H
ATOM   1384  CB  LYS F   1      -0.159  68.840 157.187  1.00 20.00           C
ATOM   1385 1HB  LYS F   1      -0.481  67.922 156.695  1.00 20.00           H
ATOM   1386 2HB  LYS F   1       0.718  68.591 157.783  1.00 20.00           H
ATOM   1387  CG  LYS F   1      -1.275  69.353 158.100  1.00 20.00           C
ATOM   1388 1HG  LYS F   1      -1.059  70.377 158.403  1.00 20.00           H
ATOM   1389 2HG  LYS F   1      -2.217  69.374 157.552  1.00 20.00           H
ATOM   1390  CD  LYS F   1      -1.418  68.468 159.340  1.00 20.00           C
ATOM   1391 1HD  LYS F   1      -2.435  68.539 159.726  1.00 20.00           H
ATOM   1392 2HD  LYS F   1      -1.253  67.425 159.068  1.00 20.00           H
ATOM   1393  CE  LYS F   1      -0.424  68.881 160.427  1.00 20.00           C
ATOM   1394 1HE  LYS F   1       0.587  68.892 160.018  1.00 20.00           H
ATOM   1395 2HE  LYS F   1      -0.643  69.895 160.762  1.00 20.00           H
ATOM   1396  NZ  LYS F   1      -0.491  67.947 161.573  1.00 20.00           N
ATOM   1397 1HZ  LYS F   1       0.168  68.239 162.286  1.00 20.00           H
ATOM   1398 2HZ  LYS F   1      -1.429  67.952 161.958  1.00 20.00           H
ATOM   1399 3HZ  LYS F   1      -0.259  67.011 161.260  1.00 20.00           H
ATOM   1400  N   ARG F   2       2.500  69.204 155.798  1.00 20.00           N
ATOM   1401  CA  ARG F   2       3.646  68.728 155.043  1.00 20.00           C
ATOM   1402  C   ARG F   2       3.774  67.209 155.174  1.00 20.00           C
ATOM   1403  O   ARG F   2       4.882  66.680 155.255  1.00 20.00           O
ATOM   1404  HA  ARG F   2       3.440  69.016 154.012  1.00 20.00           H
ATOM   1405  CB  ARG F   2       4.939  69.385 155.531  1.00 20.00           C
ATOM   1406 1HB  ARG F   2       5.163  69.049 156.543  1.00 20.00           H
ATOM   1407 2HB  ARG F   2       5.771  69.073 154.900  1.00 20.00           H
ATOM   1408  CG  ARG F   2       4.820  70.911 155.509  1.00 20.00           C
ATOM   1409 1HG  ARG F   2       3.824  71.206 155.839  1.00 20.00           H
ATOM   1410 2HG  ARG F   2       5.531  71.344 156.212  1.00 20.00           H
ATOM   1411  CD  ARG F   2       5.082  71.461 154.106  1.00 20.00           C
ATOM   1412 1HD  ARG F   2       6.057  71.127 153.751  1.00 20.00           H
ATOM   1413 2HD  ARG F   2       4.339  71.072 153.409  1.00 20.00           H
ATOM   1414  NE  ARG F   2       5.031  72.940 154.124  1.00 20.00           N
ATOM   1415  HE  ARG F   2       4.815  73.391 154.990  1.00 20.00           H
ATOM   1416  CZ  ARG F   2       5.255  73.713 153.053  1.00 20.00           C
ATOM   1417  NH1 ARG F   2       5.549  73.163 151.867  1.00 20.00           N
ATOM   1418 1HH1 ARG F   2       5.601  72.168 151.776  1.00 20.00           H
ATOM   1419 2HH1 ARG F   2       5.715  73.747 151.072  1.00 20.00           H
ATOM   1420  NH2 ARG F   2       5.182  75.044 153.186  1.00 20.00           N
ATOM   1421 1HH2 ARG F   2       5.347  75.635 152.396  1.00 20.00           H
ATOM   1422 2HH2 ARG F   2       4.963  75.447 154.075  1.00 20.00           H
ATOM   1423  HN  ARG F   2       2.661  69.328 156.777  1.00 20.00           H
ATOM   1424  N   LYS F   3       2.625  66.549 155.192  1.00 20.00           N
ATOM   1425  CA  LYS F   3       2.592  65.106 155.359  1.00 20.00           C
ATOM   1426  C   LYS F   3       2.719  64.435 153.990  1.00 20.00           C
ATOM   1427  O   LYS F   3       3.411  63.428 153.849  1.00 20.00           O
ATOM   1428  HA  LYS F   3       3.457  64.828 155.961  1.00 20.00           H
ATOM   1429  CB  LYS F   3       1.344  64.685 156.137  1.00 20.00           C
ATOM   1430 1HB  LYS F   3       1.211  65.338 156.999  1.00 20.00           H
ATOM   1431 2HB  LYS F   3       0.462  64.804 155.508  1.00 20.00           H
ATOM   1432  CG  LYS F   3       1.453  63.232 156.603  1.00 20.00           C
ATOM   1433 1HG  LYS F   3       1.780  62.604 155.774  1.00 20.00           H
ATOM   1434 2HG  LYS F   3       2.212  63.152 157.382  1.00 20.00           H
ATOM   1435  CD  LYS F   3       0.112  62.725 157.136  1.00 20.00           C
ATOM   1436 1HD  LYS F   3      -0.277  63.424 157.877  1.00 20.00           H
ATOM   1437 2HD  LYS F   3      -0.615  62.685 156.324  1.00 20.00           H
ATOM   1438  CE  LYS F   3       0.260  61.338 157.764  1.00 20.00           C
ATOM   1439 1HE  LYS F   3       0.838  60.693 157.103  1.00 20.00           H
ATOM   1440 2HE  LYS F   3       0.813  61.413 158.700  1.00 20.00           H
ATOM   1441  NZ  LYS F   3      -1.069  60.737 158.014  1.00 20.00           N
ATOM   1442 1HZ  LYS F   3      -0.959  59.884 158.550  1.00 20.00           H
ATOM   1443 2HZ  LYS F   3      -1.644  61.391 158.534  1.00 20.00           H
ATOM   1444 3HZ  LYS F   3      -1.516  60.525 157.129  1.00 20.00           H
ATOM   1445  HN  LYS F   3       1.729  66.984 155.094  1.00 20.00           H
ATOM   1446  N   ARG F   4       2.040  65.021 153.014  1.00 20.00           N
ATOM   1447  CA  ARG F   4       2.108  64.523 151.651  1.00 20.00           C
ATOM   1448  C   ARG F   4       3.563  64.270 151.251  1.00 20.00           C
ATOM   1449  O   ARG F   4       4.376  65.193 151.235  1.00 20.00           O
ATOM   1450  HA  ARG F   4       1.538  63.595 151.664  1.00 20.00           H
ATOM   1451  CB  ARG F   4       1.483  65.517 150.670  1.00 20.00           C
ATOM   1452 1HB  ARG F   4       0.466  65.751 150.983  1.00 20.00           H
ATOM   1453 2HB  ARG F   4       2.045  66.451 150.685  1.00 20.00           H
ATOM   1454  CG  ARG F   4       1.466  64.948 149.250  1.00 20.00           C
ATOM   1455 1HG  ARG F   4       2.487  64.757 148.918  1.00 20.00           H
ATOM   1456 2HG  ARG F   4       0.945  63.990 149.243  1.00 20.00           H
ATOM   1457  CD  ARG F   4       0.782  65.913 148.280  1.00 20.00           C
ATOM   1458 1HD  ARG F   4       1.250  66.896 148.341  1.00 20.00           H
ATOM   1459 2HD  ARG F   4       0.908  65.564 147.256  1.00 20.00           H
ATOM   1460  NE  ARG F   4      -0.659  66.019 148.604  1.00 20.00           N
ATOM   1461  HE  ARG F   4      -1.023  65.425 149.321  1.00 20.00           H
ATOM   1462  CZ  ARG F   4      -1.506  66.861 147.996  1.00 20.00           C
ATOM   1463  NH1 ARG F   4      -1.072  67.680 147.027  1.00 20.00           N
ATOM   1464 1HH1 ARG F   4      -0.111  67.665 146.753  1.00 20.00           H
ATOM   1465 2HH1 ARG F   4      -1.711  68.305 146.579  1.00 20.00           H
ATOM   1466  NH2 ARG F   4      -2.792  66.872 148.371  1.00 20.00           N
ATOM   1467 1HH2 ARG F   4      -3.437  67.494 147.927  1.00 20.00           H
ATOM   1468 2HH2 ARG F   4      -3.107  66.258 149.094  1.00 20.00           H
ATOM   1469  HN  ARG F   4       1.451  65.819 153.144  1.00 20.00           H
ATOM   1470  N   ILE F   5       3.847  63.014 150.939  1.00 20.00           N
ATOM   1471  CA  ILE F   5       5.128  62.660 150.351  1.00 20.00           C
ATOM   1472  C   ILE F   5       4.971  62.533 148.834  1.00 20.00           C
ATOM   1473  O   ILE F   5       4.333  61.600 148.349  1.00 20.00           O
ATOM   1474  HA  ILE F   5       5.820  63.477 150.558  1.00 20.00           H
ATOM   1475  HB  ILE F   5       5.030  60.571 150.799  1.00 20.00           H
ATOM   1476  CB  ILE F   5       5.696  61.406 151.018  1.00 20.00           C
ATOM   1477  CG1 ILE F   5       5.737  61.564 152.539  1.00 20.00           C
ATOM   1478 1HG1 ILE F   5       6.302  62.459 152.800  1.00 20.00           H
ATOM   1479 2HG1 ILE F   5       4.725  61.703 152.921  1.00 20.00           H
ATOM   1480  CG2 ILE F   5       7.068  61.052 150.441  1.00 20.00           C
ATOM   1481 1HG2 ILE F   5       7.001  60.991 149.355  1.00 20.00           H
ATOM   1482 2HG2 ILE F   5       7.788  61.821 150.718  1.00 20.00           H
ATOM   1483 3HG2 ILE F   5       7.393  60.090 150.839  1.00 20.00           H
ATOM   1484  CD1 ILE F   5       6.374  60.341 153.200  1.00 20.00           C
ATOM   1485 1HD1 ILE F   5       5.957  59.433 152.764  1.00 20.00           H
ATOM   1486 2HD1 ILE F   5       7.452  60.360 153.038  1.00 20.00           H
ATOM   1487 3HD1 ILE F   5       6.168  60.358 154.271  1.00 20.00           H
ATOM   1488  HN  ILE F   5       3.222  62.247 151.081  1.00 20.00           H
ATOM   1489  N   HIS F   6       5.562  63.485 148.128  1.00 20.00           N
ATOM   1490  CA  HIS F   6       5.649  63.398 146.680  1.00 20.00           C
ATOM   1491  C   HIS F   6       6.634  62.295 146.290  1.00 20.00           C
ATOM   1492  O   HIS F   6       7.827  62.396 146.571  1.00 20.00           O
ATOM   1493  HA  HIS F   6       4.655  63.129 146.323  1.00 20.00           H
ATOM   1494  CB  HIS F   6       6.009  64.757 146.075  1.00 20.00           C
ATOM   1495 1HB  HIS F   6       6.995  65.053 146.434  1.00 20.00           H
ATOM   1496 2HB  HIS F   6       6.082  64.653 144.992  1.00 20.00           H
ATOM   1497  CG  HIS F   6       5.022  65.853 146.396  1.00 20.00           C
ATOM   1498  HD1 HIS F   6       3.541  65.485 144.910  1.00 20.00           H
ATOM   1499  ND1 HIS F   6       3.849  66.038 145.685  1.00 20.00           N
ATOM   1500  CD2 HIS F   6       5.044  66.820 147.358  1.00 20.00           C
ATOM   1501  HD2 HIS F   6       5.832  66.963 148.098  1.00 20.00           H
ATOM   1502  CE1 HIS F   6       3.203  67.072 146.204  1.00 20.00           C
ATOM   1503  HE1 HIS F   6       2.246  67.467 145.862  1.00 20.00           H
ATOM   1504  NE2 HIS F   6       3.946  67.555 147.241  1.00 20.00           N
ATOM   1505  HN  HIS F   6       5.977  64.302 148.528  1.00 20.00           H
ATOM   1506  N   ILE F   7       6.099  61.267 145.648  1.00 20.00           N
ATOM   1507  CA  ILE F   7       6.929  60.191 145.133  1.00 20.00           C
ATOM   1508  C   ILE F   7       7.522  60.609 143.786  1.00 20.00           C
ATOM   1509  O   ILE F   7       8.724  60.476 143.565  1.00 20.00           O
ATOM   1510  HA  ILE F   7       7.746  60.043 145.839  1.00 20.00           H
ATOM   1511  HB  ILE F   7       5.169  59.089 144.620  1.00 20.00           H
ATOM   1512  CB  ILE F   7       6.137  58.883 145.078  1.00 20.00           C
ATOM   1513  CG1 ILE F   7       5.866  58.346 146.484  1.00 20.00           C
ATOM   1514 1HG1 ILE F   7       6.732  57.785 146.836  1.00 20.00           H
ATOM   1515 2HG1 ILE F   7       5.724  59.178 147.174  1.00 20.00           H
ATOM   1516  CG2 ILE F   7       6.844  57.851 144.196  1.00 20.00           C
ATOM   1517 1HG2 ILE F   7       6.805  58.175 143.156  1.00 20.00           H
ATOM   1518 2HG2 ILE F   7       7.883  57.757 144.509  1.00 20.00           H
ATOM   1519 3HG2 ILE F   7       6.345  56.887 144.295  1.00 20.00           H
ATOM   1520  CD1 ILE F   7       4.628  57.447 146.499  1.00 20.00           C
ATOM   1521 1HD1 ILE F   7       3.755  58.026 146.198  1.00 20.00           H
ATOM   1522 2HD1 ILE F   7       4.772  56.619 145.804  1.00 20.00           H
ATOM   1523 3HD1 ILE F   7       4.475  57.055 147.505  1.00 20.00           H
ATOM   1524  HN  ILE F   7       5.119  61.163 145.477  1.00 20.00           H
ATOM   1525  N   GLY F   8       6.650  61.106 142.921  1.00 20.00           N
ATOM   1526  CA  GLY F   8       7.069  61.531 141.597  1.00 20.00           C
ATOM   1527  C   GLY F   8       6.075  62.530 141.001  1.00 20.00           C
ATOM   1528  O   GLY F   8       5.168  62.995 141.690  1.00 20.00           O
ATOM   1529 1HA  GLY F   8       8.058  61.987 141.653  1.00 20.00           H
ATOM   1530 2HA  GLY F   8       7.156  60.664 140.942  1.00 20.00           H
ATOM   1531  HN  GLY F   8       5.675  61.218 143.112  1.00 20.00           H
ATOM   1532  N   PRO F   9       6.225  62.877 139.715  1.00 20.00           N
ATOM   1533  CA  PRO F   9       5.316  63.834 139.081  1.00 20.00           C
ATOM   1534  C   PRO F   9       3.914  63.272 138.910  1.00 20.00           C
ATOM   1535  O   PRO F   9       3.673  62.456 138.022  1.00 20.00           O
ATOM   1536  HA  PRO F   9       5.194  64.714 139.713  1.00 20.00           H
ATOM   1537  CB  PRO F   9       5.979  64.125 137.733  1.00 20.00           C
ATOM   1538 1HB  PRO F   9       5.240  64.327 136.957  1.00 20.00           H
ATOM   1539 2HB  PRO F   9       6.630  64.998 137.786  1.00 20.00           H
ATOM   1540  CG  PRO F   9       6.757  62.874 137.442  1.00 20.00           C
ATOM   1541 1HG  PRO F   9       6.129  62.121 136.965  1.00 20.00           H
ATOM   1542 2HG  PRO F   9       7.585  63.074 136.762  1.00 20.00           H
ATOM   1543  CD  PRO F   9       7.254  62.397 138.775  1.00 20.00           C
ATOM   1544 1HD  PRO F   9       7.349  61.311 138.803  1.00 20.00           H
ATOM   1545 2HD  PRO F   9       8.235  62.810 139.008  1.00 20.00           H
ATOM   1546  N   GLY F  10       3.019  63.729 139.773  1.00 20.00           N
ATOM   1547  CA  GLY F  10       1.658  63.219 139.781  1.00 20.00           C
ATOM   1548  C   GLY F  10       1.586  61.860 140.479  1.00 20.00           C
ATOM   1549  O   GLY F  10       0.913  60.948 140.001  1.00 20.00           O
ATOM   1550 1HA  GLY F  10       1.003  63.928 140.287  1.00 20.00           H
ATOM   1551 2HA  GLY F  10       1.295  63.126 138.757  1.00 20.00           H
ATOM   1552  HN  GLY F  10       3.210  64.433 140.457  1.00 20.00           H
ATOM   1553  N   ARG F  11       2.288  61.768 141.599  1.00 20.00           N
ATOM   1554  CA  ARG F  11       2.211  60.582 142.435  1.00 20.00           C
ATOM   1555  C   ARG F  11       2.693  60.899 143.852  1.00 20.00           C
ATOM   1556  O   ARG F  11       3.802  61.399 144.037  1.00 20.00           O
ATOM   1557  HA  ARG F  11       1.156  60.307 142.432  1.00 20.00           H
ATOM   1558  CB  ARG F  11       3.057  59.445 141.858  1.00 20.00           C
ATOM   1559 1HB  ARG F  11       2.859  59.345 140.791  1.00 20.00           H
ATOM   1560 2HB  ARG F  11       4.115  59.684 141.965  1.00 20.00           H
ATOM   1561  CG  ARG F  11       2.753  58.123 142.565  1.00 20.00           C
ATOM   1562 1HG  ARG F  11       3.071  58.181 143.606  1.00 20.00           H
ATOM   1563 2HG  ARG F  11       1.677  57.947 142.570  1.00 20.00           H
ATOM   1564  CD  ARG F  11       3.462  56.956 141.875  1.00 20.00           C
ATOM   1565 1HD  ARG F  11       3.194  56.930 140.819  1.00 20.00           H
ATOM   1566 2HD  ARG F  11       4.542  57.095 141.926  1.00 20.00           H
ATOM   1567  NE  ARG F  11       3.086  55.680 142.523  1.00 20.00           N
ATOM   1568  HE  ARG F  11       2.498  55.720 143.331  1.00 20.00           H
ATOM   1569  CZ  ARG F  11       3.485  54.474 142.095  1.00 20.00           C
ATOM   1570  NH1 ARG F  11       4.273  54.361 141.017  1.00 20.00           N
ATOM   1571 1HH1 ARG F  11       4.569  55.180 140.526  1.00 20.00           H
ATOM   1572 2HH1 ARG F  11       4.566  53.458 140.704  1.00 20.00           H
ATOM   1573  NH2 ARG F  11       3.082  53.383 142.761  1.00 20.00           N
ATOM   1574 1HH2 ARG F  11       3.371  52.476 142.454  1.00 20.00           H
ATOM   1575 2HH2 ARG F  11       2.494  53.476 143.564  1.00 20.00           H
ATOM   1576  HN  ARG F  11       2.900  62.483 141.936  1.00 20.00           H
ATOM   1577  N   ALA F  12       1.837  60.597 144.816  1.00 20.00           N
ATOM   1578  CA  ALA F  12       2.085  60.997 146.191  1.00 20.00           C
ATOM   1579  C   ALA F  12       1.346  60.048 147.136  1.00 20.00           C
ATOM   1580  O   ALA F  12       0.500  59.268 146.701  1.00 20.00           O
ATOM   1581  HA  ALA F  12       3.156  60.916 146.372  1.00 20.00           H
ATOM   1582  CB  ALA F  12       1.662  62.455 146.382  1.00 20.00           C
ATOM   1583 1HB  ALA F  12       2.190  63.084 145.665  1.00 20.00           H
ATOM   1584 2HB  ALA F  12       0.588  62.546 146.222  1.00 20.00           H
ATOM   1585 3HB  ALA F  12       1.907  62.775 147.395  1.00 20.00           H
ATOM   1586  HN  ALA F  12       0.988  60.088 144.671  1.00 20.00           H
ATOM   1587  N   PHE F  13       1.693  60.144 148.411  1.00 20.00           N
ATOM   1588  CA  PHE F  13       1.084  59.293 149.419  1.00 20.00           C
ATOM   1589  C   PHE F  13       0.967  60.025 150.757  1.00 20.00           C
ATOM   1590  O   PHE F  13       1.579  61.074 150.951  1.00 20.00           O
ATOM   1591  HA  PHE F  13       0.088  59.030 149.062  1.00 20.00           H
ATOM   1592  CB  PHE F  13       2.001  58.081 149.593  1.00 20.00           C
ATOM   1593 1HB  PHE F  13       2.612  57.968 148.697  1.00 20.00           H
ATOM   1594 2HB  PHE F  13       2.683  58.270 150.422  1.00 20.00           H
ATOM   1595  CG  PHE F  13       1.256  56.770 149.853  1.00 20.00           C
ATOM   1596  HD1 PHE F  13       0.632  56.565 147.832  1.00 20.00           H
ATOM   1597  CD1 PHE F  13       0.615  56.138 148.834  1.00 20.00           C
ATOM   1598  HD2 PHE F  13       1.750  56.743 151.921  1.00 20.00           H
ATOM   1599  CD2 PHE F  13       1.236  56.236 151.104  1.00 20.00           C
ATOM   1600  CE1 PHE F  13      -0.076  54.921 149.076  1.00 20.00           C
ATOM   1601  HE1 PHE F  13      -0.590  54.414 148.259  1.00 20.00           H
ATOM   1602  CE2 PHE F  13       0.545  55.020 151.346  1.00 20.00           C
ATOM   1603  HE2 PHE F  13       0.528  54.592 152.349  1.00 20.00           H
ATOM   1604  CZ  PHE F  13      -0.096  54.388 150.327  1.00 20.00           C
ATOM   1605  HZ  PHE F  13      -0.627  53.454 150.512  1.00 20.00           H
ATOM   1606  HN  PHE F  13       2.374  60.789 148.758  1.00 20.00           H
ATOM   1607  N   TYR F  14       0.176  59.443 151.646  1.00 20.00           N
ATOM   1608  CA  TYR F  14      -0.218  60.133 152.863  1.00 20.00           C
ATOM   1609  C   TYR F  14      -0.593  61.587 152.571  1.00 20.00           C
ATOM   1610  O   TYR F  14      -0.005  62.509 153.135  1.00 20.00           O
ATOM   1611  HA  TYR F  14      -1.085  59.618 153.277  1.00 20.00           H
ATOM   1612  CB  TYR F  14       1.009  60.109 153.777  1.00 20.00           C
ATOM   1613 1HB  TYR F  14       1.822  60.648 153.291  1.00 20.00           H
ATOM   1614 2HB  TYR F  14       0.775  60.645 154.696  1.00 20.00           H
ATOM   1615  CG  TYR F  14       1.491  58.701 154.134  1.00 20.00           C
ATOM   1616  HD1 TYR F  14      -0.405  58.096 154.932  1.00 20.00           H
ATOM   1617  CD1 TYR F  14       0.624  57.803 154.722  1.00 20.00           C
ATOM   1618  HD2 TYR F  14       3.478  59.040 153.403  1.00 20.00           H
ATOM   1619  CD2 TYR F  14       2.794  58.330 153.868  1.00 20.00           C
ATOM   1620  CE1 TYR F  14       1.078  56.478 155.057  1.00 20.00           C
ATOM   1621  HE1 TYR F  14       0.404  55.759 155.522  1.00 20.00           H
ATOM   1622  HE2 TYR F  14       4.274  56.700 153.999  1.00 20.00           H
ATOM   1623  CE2 TYR F  14       3.248  57.006 154.203  1.00 20.00           C
ATOM   1624  CZ  TYR F  14       2.367  56.145 154.782  1.00 20.00           C
ATOM   1625  OH  TYR F  14       2.796  54.894 155.098  1.00 20.00           O
ATOM   1626  HH  TYR F  14       2.263  54.533 155.863  1.00 20.00           H
ATOM   1627  HN  TYR F  14      -0.194  58.519 151.546  1.00 20.00           H
ATOM   1628  N   THR F  15      -1.571  61.748 151.692  1.00 20.00           N
ATOM   1629  CA  THR F  15      -1.777  63.023 151.026  1.00 20.00           C
ATOM   1630  C   THR F  15      -2.546  63.982 151.936  1.00 20.00           C
ATOM   1631  O   THR F  15      -3.775  63.973 151.956  1.00 20.00           O
ATOM   1632  HA  THR F  15      -0.802  63.473 150.837  1.00 20.00           H
ATOM   1633  HB  THR F  15      -2.733  63.686 149.191  1.00 20.00           H
ATOM   1634  CB  THR F  15      -2.481  62.753 149.694  1.00 20.00           C
ATOM   1635  OG1 THR F  15      -3.586  61.926 150.048  1.00 20.00           O
ATOM   1636  HG1 THR F  15      -4.265  62.459 150.553  1.00 20.00           H
ATOM   1637  CG2 THR F  15      -1.646  61.878 148.757  1.00 20.00           C
ATOM   1638 1HG2 THR F  15      -1.540  60.882 149.188  1.00 20.00           H
ATOM   1639 2HG2 THR F  15      -0.660  62.324 148.626  1.00 20.00           H
ATOM   1640 3HG2 THR F  15      -2.143  61.804 147.790  1.00 20.00           H
ATOM   1641  HN  THR F  15      -2.214  61.027 151.433  1.00 20.00           H
ATOM   1642  N   THR F  16      -1.789  64.788 152.667  1.00 20.00           N
ATOM   1643  CA  THR F  16      -2.378  65.862 153.449  1.00 20.00           C
ATOM   1644  C   THR F  16      -1.426  67.059 153.416  1.00 20.00           C
ATOM   1645  O   THR F  16      -1.879  68.212 153.471  1.00 20.00           O
ATOM   1646  HA  THR F  16      -3.312  66.161 152.974  1.00 20.00           H
ATOM   1647  HB  THR F  16      -1.746  65.023 155.351  1.00 20.00           H
ATOM   1648  CB  THR F  16      -2.668  65.322 154.851  1.00 20.00           C
ATOM   1649  OG1 THR F  16      -3.616  64.281 154.633  1.00 20.00           O
ATOM   1650  HG1 THR F  16      -3.524  63.581 155.342  1.00 20.00           H
ATOM   1651  CG2 THR F  16      -3.417  66.331 155.724  1.00 20.00           C
ATOM   1652 1HG2 THR F  16      -4.357  66.600 155.242  1.00 20.00           H
ATOM   1653 2HG2 THR F  16      -2.806  67.225 155.852  1.00 20.00           H
ATOM   1654 3HG2 THR F  16      -3.621  65.888 156.698  1.00 20.00           H
ATOM   1655  HN  THR F  16      -0.794  64.715 152.731  1.00 20.00           H
ATOM   1656  HXT THR F  16       0.325  67.748 153.333  1.00 20.00           H
ATOM   1657  OXT THR F  16      -0.152  66.869 153.346  1.00 20.00           O
ATOM   1660  N   LYS G   1      -1.037  70.276 155.403  1.00 20.00           N
ATOM   1661  CA  LYS G   1       0.140  69.918 156.177  1.00 20.00           C
ATOM   1662  C   LYS G   1       1.263  69.501 155.225  1.00 20.00           C
ATOM   1663  O   LYS G   1       1.041  69.354 154.024  1.00 20.00           O
ATOM   1664  HA  LYS G   1       0.459  70.809 156.718  1.00 20.00           H
ATOM   1665  CB  LYS G   1      -0.209  68.854 157.220  1.00 20.00           C
ATOM   1666 1HB  LYS G   1      -0.518  67.936 156.721  1.00 20.00           H
ATOM   1667 2HB  LYS G   1       0.677  68.614 157.809  1.00 20.00           H
ATOM   1668  CG  LYS G   1      -1.327  69.340 158.146  1.00 20.00           C
ATOM   1669 1HG  LYS G   1      -1.127  70.365 158.456  1.00 20.00           H
ATOM   1670 2HG  LYS G   1      -2.273  69.349 157.605  1.00 20.00           H
ATOM   1671  CD  LYS G   1      -1.446  68.442 159.379  1.00 20.00           C
ATOM   1672 1HD  LYS G   1      -2.463  68.486 159.768  1.00 20.00           H
ATOM   1673 2HD  LYS G   1      -1.257  67.406 159.098  1.00 20.00           H
ATOM   1674  CE  LYS G   1      -0.459  68.870 160.467  1.00 20.00           C
ATOM   1675 1HE  LYS G   1       0.552  68.893 160.060  1.00 20.00           H
ATOM   1676 2HE  LYS G   1      -0.692  69.882 160.799  1.00 20.00           H
ATOM   1677  NZ  LYS G   1      -0.518  67.938 161.615  1.00 20.00           N
ATOM   1678 1HZ  LYS G   1       0.138  68.239 162.328  1.00 20.00           H
ATOM   1679 2HZ  LYS G   1      -1.456  67.933 161.999  1.00 20.00           H
ATOM   1680 3HZ  LYS G   1      -0.274  67.004 161.305  1.00 20.00           H
ATOM   1681  N   ARG G   2       2.444  69.322 155.798  1.00 20.00           N
ATOM   1682  CA  ARG G   2       3.598  68.906 155.019  1.00 20.00           C
ATOM   1683  C   ARG G   2       3.785  67.390 155.114  1.00 20.00           C
ATOM   1684  O   ARG G   2       4.906  66.908 155.266  1.00 20.00           O
ATOM   1685  HA  ARG G   2       3.369  69.209 153.998  1.00 20.00           H
ATOM   1686  CB  ARG G   2       4.871  69.601 155.506  1.00 20.00           C
ATOM   1687 1HB  ARG G   2       5.099  69.280 156.523  1.00 20.00           H
ATOM   1688 2HB  ARG G   2       5.714  69.304 154.882  1.00 20.00           H
ATOM   1689  CG  ARG G   2       4.713  71.122 155.470  1.00 20.00           C
ATOM   1690 1HG  ARG G   2       3.693  71.393 155.744  1.00 20.00           H
ATOM   1691 2HG  ARG G   2       5.373  71.578 156.208  1.00 20.00           H
ATOM   1692  CD  ARG G   2       5.037  71.674 154.079  1.00 20.00           C
ATOM   1693 1HD  ARG G   2       6.041  71.371 153.784  1.00 20.00           H
ATOM   1694 2HD  ARG G   2       4.349  71.256 153.344  1.00 20.00           H
ATOM   1695  NE  ARG G   2       4.935  73.150 154.084  1.00 20.00           N
ATOM   1696  HE  ARG G   2       4.643  73.597 154.930  1.00 20.00           H
ATOM   1697  CZ  ARG G   2       5.211  73.926 153.027  1.00 20.00           C
ATOM   1698  NH1 ARG G   2       5.607  73.381 151.869  1.00 20.00           N
ATOM   1699 1HH1 ARG G   2       5.699  72.388 151.789  1.00 20.00           H
ATOM   1700 2HH1 ARG G   2       5.811  73.966 151.084  1.00 20.00           H
ATOM   1701  NH2 ARG G   2       5.084  75.255 153.145  1.00 20.00           N
ATOM   1702 1HH2 ARG G   2       5.286  75.847 152.365  1.00 20.00           H
ATOM   1703 2HH2 ARG G   2       4.788  75.653 154.013  1.00 20.00           H
ATOM   1704  HN  ARG G   2       2.619  69.456 156.774  1.00 20.00           H
ATOM   1705  N   LYS G   3       2.669  66.682 155.021  1.00 20.00           N
ATOM   1706  CA  LYS G   3       2.674  65.245 155.237  1.00 20.00           C
ATOM   1707  C   LYS G   3       2.891  64.534 153.900  1.00 20.00           C
ATOM   1708  O   LYS G   3       3.664  63.580 153.818  1.00 20.00           O
ATOM   1709  HA  LYS G   3       3.516  65.016 155.890  1.00 20.00           H
ATOM   1710  CB  LYS G   3       1.403  64.808 155.967  1.00 20.00           C
ATOM   1711 1HB  LYS G   3       1.196  65.494 156.788  1.00 20.00           H
ATOM   1712 2HB  LYS G   3       0.553  64.860 155.287  1.00 20.00           H
ATOM   1713  CG  LYS G   3       1.543  63.383 156.508  1.00 20.00           C
ATOM   1714 1HG  LYS G   3       1.913  62.726 155.720  1.00 20.00           H
ATOM   1715 2HG  LYS G   3       2.281  63.366 157.310  1.00 20.00           H
ATOM   1716  CD  LYS G   3       0.204  62.860 157.029  1.00 20.00           C
ATOM   1717 1HD  LYS G   3      -0.239  63.592 157.705  1.00 20.00           H
ATOM   1718 2HD  LYS G   3      -0.490  62.734 156.197  1.00 20.00           H
ATOM   1719  CE  LYS G   3       0.382  61.527 157.758  1.00 20.00           C
ATOM   1720 1HE  LYS G   3       1.011  60.862 157.165  1.00 20.00           H
ATOM   1721 2HE  LYS G   3       0.895  61.689 158.705  1.00 20.00           H
ATOM   1722  NZ  LYS G   3      -0.932  60.889 158.001  1.00 20.00           N
ATOM   1723 1HZ  LYS G   3      -0.806  60.066 158.580  1.00 20.00           H
ATOM   1724 2HZ  LYS G   3      -1.543  61.545 158.474  1.00 20.00           H
ATOM   1725 3HZ  LYS G   3      -1.346  60.619 157.115  1.00 20.00           H
ATOM   1726  HN  LYS G   3       1.775  67.073 154.804  1.00 20.00           H
ATOM   1727  N   ARG G   4       2.196  65.026 152.885  1.00 20.00           N
ATOM   1728  CA  ARG G   4       2.203  64.373 151.586  1.00 20.00           C
ATOM   1729  C   ARG G   4       3.641  64.115 151.130  1.00 20.00           C
ATOM   1730  O   ARG G   4       4.440  65.045 151.031  1.00 20.00           O
ATOM   1731  HA  ARG G   4       1.667  63.437 151.742  1.00 20.00           H
ATOM   1732  CB  ARG G   4       1.487  65.226 150.537  1.00 20.00           C
ATOM   1733 1HB  ARG G   4       0.486  65.475 150.887  1.00 20.00           H
ATOM   1734 2HB  ARG G   4       2.021  66.167 150.403  1.00 20.00           H
ATOM   1735  CG  ARG G   4       1.398  64.489 149.200  1.00 20.00           C
ATOM   1736 1HG  ARG G   4       2.394  64.386 148.769  1.00 20.00           H
ATOM   1737 2HG  ARG G   4       1.015  63.481 149.361  1.00 20.00           H
ATOM   1738  CD  ARG G   4       0.488  65.235 148.222  1.00 20.00           C
ATOM   1739 1HD  ARG G   4       0.137  64.554 147.446  1.00 20.00           H
ATOM   1740 2HD  ARG G   4      -0.394  65.606 148.744  1.00 20.00           H
ATOM   1741  NE  ARG G   4       1.223  66.364 147.608  1.00 20.00           N
ATOM   1742  HE  ARG G   4       2.152  66.549 147.930  1.00 20.00           H
ATOM   1743  CZ  ARG G   4       0.722  67.153 146.648  1.00 20.00           C
ATOM   1744  NH1 ARG G   4      -0.517  66.951 146.180  1.00 20.00           N
ATOM   1745 1HH1 ARG G   4      -1.075  66.207 146.546  1.00 20.00           H
ATOM   1746 2HH1 ARG G   4      -0.884  67.545 145.463  1.00 20.00           H
ATOM   1747  NH2 ARG G   4       1.478  68.148 146.165  1.00 20.00           N
ATOM   1748 1HH2 ARG G   4       1.119  68.746 145.448  1.00 20.00           H
ATOM   1749 2HH2 ARG G   4       2.402  68.292 146.520  1.00 20.00           H
ATOM   1750  HN  ARG G   4       1.636  65.853 152.939  1.00 20.00           H
ATOM   1751  N   ILE G   5       3.925  62.849 150.864  1.00 20.00           N
ATOM   1752  CA  ILE G   5       5.206  62.474 150.289  1.00 20.00           C
ATOM   1753  C   ILE G   5       5.043  62.267 148.782  1.00 20.00           C
ATOM   1754  O   ILE G   5       4.271  61.413 148.349  1.00 20.00           O
ATOM   1755  HA  ILE G   5       5.893  63.305 150.451  1.00 20.00           H
ATOM   1756  HB  ILE G   5       5.142  60.403 150.818  1.00 20.00           H
ATOM   1757  CB  ILE G   5       5.786  61.260 151.018  1.00 20.00           C
ATOM   1758  CG1 ILE G   5       5.790  61.479 152.532  1.00 20.00           C
ATOM   1759 1HG1 ILE G   5       6.345  62.387 152.769  1.00 20.00           H
ATOM   1760 2HG1 ILE G   5       4.770  61.628 152.884  1.00 20.00           H
ATOM   1761  CG2 ILE G   5       7.177  60.913 150.484  1.00 20.00           C
ATOM   1762 1HG2 ILE G   5       7.130  60.783 149.403  1.00 20.00           H
ATOM   1763 2HG2 ILE G   5       7.869  61.721 150.723  1.00 20.00           H
ATOM   1764 3HG2 ILE G   5       7.523  59.989 150.946  1.00 20.00           H
ATOM   1765  CD1 ILE G   5       6.418  60.287 153.256  1.00 20.00           C
ATOM   1766 1HD1 ILE G   5       6.027  59.360 152.837  1.00 20.00           H
ATOM   1767 2HD1 ILE G   5       7.500  60.314 153.130  1.00 20.00           H
ATOM   1768 3HD1 ILE G   5       6.174  60.337 154.318  1.00 20.00           H
ATOM   1769  HN  ILE G   5       3.300  62.087 151.035  1.00 20.00           H
ATOM   1770  N   HIS G   6       5.782  63.064 148.024  1.00 20.00           N
ATOM   1771  CA  HIS G   6       5.773  62.940 146.577  1.00 20.00           C
ATOM   1772  C   HIS G   6       6.629  61.743 146.158  1.00 20.00           C
ATOM   1773  O   HIS G   6       7.831  61.713 146.421  1.00 20.00           O
ATOM   1774  HA  HIS G   6       4.739  62.755 146.285  1.00 20.00           H
ATOM   1775  CB  HIS G   6       6.217  64.247 145.917  1.00 20.00           C
ATOM   1776 1HB  HIS G   6       7.296  64.353 146.035  1.00 20.00           H
ATOM   1777 2HB  HIS G   6       6.018  64.187 144.847  1.00 20.00           H
ATOM   1778  CG  HIS G   6       5.541  65.477 146.473  1.00 20.00           C
ATOM   1779  HD1 HIS G   6       7.134  66.310 147.613  1.00 20.00           H
ATOM   1780  ND1 HIS G   6       6.185  66.376 147.304  1.00 20.00           N
ATOM   1781  CD2 HIS G   6       4.271  65.947 146.308  1.00 20.00           C
ATOM   1782  HD2 HIS G   6       3.490  65.478 145.709  1.00 20.00           H
ATOM   1783  CE1 HIS G   6       5.332  67.340 147.619  1.00 20.00           C
ATOM   1784  HE1 HIS G   6       5.542  68.196 148.260  1.00 20.00           H
ATOM   1785  NE2 HIS G   6       4.146  67.072 147.001  1.00 20.00           N
ATOM   1786  HN  HIS G   6       6.379  63.782 148.383  1.00 20.00           H
ATOM   1787  N   ILE G   7       5.978  60.786 145.514  1.00 20.00           N
ATOM   1788  CA  ILE G   7       6.685  59.651 144.947  1.00 20.00           C
ATOM   1789  C   ILE G   7       7.193  60.017 143.551  1.00 20.00           C
ATOM   1790  O   ILE G   7       8.384  59.897 143.268  1.00 20.00           O
ATOM   1791  HA  ILE G   7       7.545  59.450 145.585  1.00 20.00           H
ATOM   1792  HB  ILE G   7       4.825  58.667 144.565  1.00 20.00           H
ATOM   1793  CB  ILE G   7       5.801  58.402 144.972  1.00 20.00           C
ATOM   1794  CG1 ILE G   7       5.578  57.917 146.405  1.00 20.00           C
ATOM   1795 1HG1 ILE G   7       6.434  57.326 146.730  1.00 20.00           H
ATOM   1796 2HG1 ILE G   7       5.508  58.773 147.076  1.00 20.00           H
ATOM   1797  CG2 ILE G   7       6.379  57.303 144.078  1.00 20.00           C
ATOM   1798 1HG2 ILE G   7       6.357  57.631 143.039  1.00 20.00           H
ATOM   1799 2HG2 ILE G   7       7.409  57.099 144.373  1.00 20.00           H
ATOM   1800 3HG2 ILE G   7       5.784  56.396 144.186  1.00 20.00           H
ATOM   1801  CD1 ILE G   7       4.303  57.077 146.507  1.00 20.00           C
ATOM   1802 1HD1 ILE G   7       3.446  57.678 146.204  1.00 20.00           H
ATOM   1803 2HD1 ILE G   7       4.387  56.208 145.854  1.00 20.00           H
ATOM   1804 3HD1 ILE G   7       4.168  56.746 147.537  1.00 20.00           H
ATOM   1805  HN  ILE G   7       4.987  60.779 145.377  1.00 20.00           H
ATOM   1806  N   GLY G   8       6.264  60.457 142.714  1.00 20.00           N
ATOM   1807  CA  GLY G   8       6.588  60.773 141.334  1.00 20.00           C
ATOM   1808  C   GLY G   8       5.549  61.719 140.729  1.00 20.00           C
ATOM   1809  O   GLY G   8       4.691  62.240 141.439  1.00 20.00           O
ATOM   1810 1HA  GLY G   8       7.576  61.232 141.285  1.00 20.00           H
ATOM   1811 2HA  GLY G   8       6.634  59.855 140.748  1.00 20.00           H
ATOM   1812  HN  GLY G   8       5.306  60.598 142.966  1.00 20.00           H
ATOM   1813  N   PRO G   9       5.607  61.958 139.412  1.00 20.00           N
ATOM   1814  CA  PRO G   9       4.688  62.905 138.775  1.00 20.00           C
ATOM   1815  C   PRO G   9       3.255  62.397 138.762  1.00 20.00           C
ATOM   1816  O   PRO G   9       2.915  61.508 137.983  1.00 20.00           O
ATOM   1817  HA  PRO G   9       4.654  63.835 139.342  1.00 20.00           H
ATOM   1818  CB  PRO G   9       5.249  63.059 137.360  1.00 20.00           C
ATOM   1819 1HB  PRO G   9       4.457  63.234 136.632  1.00 20.00           H
ATOM   1820 2HB  PRO G   9       5.937  63.902 137.291  1.00 20.00           H
ATOM   1821  CG  PRO G   9       5.949  61.754 137.111  1.00 20.00           C
ATOM   1822 1HG  PRO G   9       5.254  60.997 136.748  1.00 20.00           H
ATOM   1823 2HG  PRO G   9       6.726  61.862 136.354  1.00 20.00           H
ATOM   1824  CD  PRO G   9       6.535  61.359 138.435  1.00 20.00           C
ATOM   1825 1HD  PRO G   9       6.588  60.276 138.544  1.00 20.00           H
ATOM   1826 2HD  PRO G   9       7.548  61.743 138.556  1.00 20.00           H
ATOM   1827  N   GLY G  10       2.446  62.981 139.633  1.00 20.00           N
ATOM   1828  CA  GLY G  10       1.081  62.517 139.814  1.00 20.00           C
ATOM   1829  C   GLY G  10       1.049  61.194 140.582  1.00 20.00           C
ATOM   1830  O   GLY G  10       0.307  60.281 140.222  1.00 20.00           O
ATOM   1831 1HA  GLY G  10       0.506  63.269 140.355  1.00 20.00           H
ATOM   1832 2HA  GLY G  10       0.604  62.389 138.843  1.00 20.00           H
ATOM   1833  HN  GLY G  10       2.708  63.757 140.207  1.00 20.00           H
ATOM   1834  N   ARG G  11       1.863  61.132 141.626  1.00 20.00           N
ATOM   1835  CA  ARG G  11       1.859  59.980 142.511  1.00 20.00           C
ATOM   1836  C   ARG G  11       2.429  60.360 143.879  1.00 20.00           C
ATOM   1837  O   ARG G  11       3.548  60.863 143.971  1.00 20.00           O
ATOM   1838  HA  ARG G  11       0.811  59.693 142.589  1.00 20.00           H
ATOM   1839  CB  ARG G  11       2.682  58.832 141.924  1.00 20.00           C
ATOM   1840 1HB  ARG G  11       2.439  58.707 140.869  1.00 20.00           H
ATOM   1841 2HB  ARG G  11       3.743  59.075 141.980  1.00 20.00           H
ATOM   1842  CG  ARG G  11       2.413  57.525 142.674  1.00 20.00           C
ATOM   1843 1HG  ARG G  11       2.754  57.616 143.705  1.00 20.00           H
ATOM   1844 2HG  ARG G  11       1.340  57.337 142.708  1.00 20.00           H
ATOM   1845  CD  ARG G  11       3.121  56.350 141.998  1.00 20.00           C
ATOM   1846 1HD  ARG G  11       2.808  56.276 140.957  1.00 20.00           H
ATOM   1847 2HD  ARG G  11       4.198  56.516 141.996  1.00 20.00           H
ATOM   1848  NE  ARG G  11       2.805  55.091 142.711  1.00 20.00           N
ATOM   1849  HE  ARG G  11       2.230  55.147 143.527  1.00 20.00           H
ATOM   1850  CZ  ARG G  11       3.242  53.883 142.331  1.00 20.00           C
ATOM   1851  NH1 ARG G  11       4.016  53.750 141.245  1.00 20.00           N
ATOM   1852 1HH1 ARG G  11       4.272  54.556 140.711  1.00 20.00           H
ATOM   1853 2HH1 ARG G  11       4.338  52.845 140.968  1.00 20.00           H
ATOM   1854  NH2 ARG G  11       2.893  52.809 143.053  1.00 20.00           N
ATOM   1855 1HH2 ARG G  11       3.211  51.901 142.783  1.00 20.00           H
ATOM   1856 2HH2 ARG G  11       2.316  52.917 143.862  1.00 20.00           H
ATOM   1857  HN  ARG G  11       2.516  61.850 141.869  1.00 20.00           H
ATOM   1858  N   ALA G  12       1.634  60.106 144.908  1.00 20.00           N
ATOM   1859  CA  ALA G  12       1.975  60.554 146.247  1.00 20.00           C
ATOM   1860  C   ALA G  12       1.213  59.712 147.272  1.00 20.00           C
ATOM   1861  O   ALA G  12       0.322  58.945 146.911  1.00 20.00           O
ATOM   1862  HA  ALA G  12       3.045  60.400 146.386  1.00 20.00           H
ATOM   1863  CB  ALA G  12       1.672  62.048 146.378  1.00 20.00           C
ATOM   1864 1HB  ALA G  12       2.227  62.599 145.619  1.00 20.00           H
ATOM   1865 2HB  ALA G  12       0.604  62.215 146.240  1.00 20.00           H
ATOM   1866 3HB  ALA G  12       1.969  62.394 147.368  1.00 20.00           H
ATOM   1867  HN  ALA G  12       0.772  59.604 144.837  1.00 20.00           H
ATOM   1868  N   PHE G  13       1.592  59.884 148.530  1.00 20.00           N
ATOM   1869  CA  PHE G  13       0.996  59.106 149.603  1.00 20.00           C
ATOM   1870  C   PHE G  13       0.894  59.932 150.887  1.00 20.00           C
ATOM   1871  O   PHE G  13       1.498  60.998 150.994  1.00 20.00           O
ATOM   1872  HA  PHE G  13      -0.003  58.818 149.278  1.00 20.00           H
ATOM   1873  CB  PHE G  13       1.917  57.909 149.852  1.00 20.00           C
ATOM   1874 1HB  PHE G  13       2.578  57.788 148.994  1.00 20.00           H
ATOM   1875 2HB  PHE G  13       2.549  58.124 150.714  1.00 20.00           H
ATOM   1876  CG  PHE G  13       1.175  56.594 150.097  1.00 20.00           C
ATOM   1877  HD1 PHE G  13       0.652  56.351 148.051  1.00 20.00           H
ATOM   1878  CD1 PHE G  13       0.591  55.939 149.058  1.00 20.00           C
ATOM   1879  HD2 PHE G  13       1.567  56.605 152.186  1.00 20.00           H
ATOM   1880  CD2 PHE G  13       1.099  56.080 151.354  1.00 20.00           C
ATOM   1881  CE1 PHE G  13      -0.098  54.718 149.285  1.00 20.00           C
ATOM   1882  HE1 PHE G  13      -0.566  54.193 148.452  1.00 20.00           H
ATOM   1883  CE2 PHE G  13       0.411  54.859 151.581  1.00 20.00           C
ATOM   1884  HE2 PHE G  13       0.350  54.446 152.588  1.00 20.00           H
ATOM   1885  CZ  PHE G  13      -0.173  54.204 150.542  1.00 20.00           C
ATOM   1886  HZ  PHE G  13      -0.702  53.266 150.716  1.00 20.00           H
ATOM   1887  HN  PHE G  13       2.290  60.539 148.820  1.00 20.00           H
ATOM   1888  N   TYR G  14       0.126  59.407 151.831  1.00 20.00           N
ATOM   1889  CA  TYR G  14      -0.206  60.159 153.029  1.00 20.00           C
ATOM   1890  C   TYR G  14      -0.594  61.598 152.684  1.00 20.00           C
ATOM   1891  O   TYR G  14       0.008  62.544 153.189  1.00 20.00           O
ATOM   1892  HA  TYR G  14      -1.052  59.668 153.510  1.00 20.00           H
ATOM   1893  CB  TYR G  14       1.064  60.176 153.882  1.00 20.00           C
ATOM   1894 1HB  TYR G  14       1.853  60.687 153.331  1.00 20.00           H
ATOM   1895 2HB  TYR G  14       0.876  60.758 154.784  1.00 20.00           H
ATOM   1896  CG  TYR G  14       1.561  58.786 154.285  1.00 20.00           C
ATOM   1897  HD1 TYR G  14       3.453  59.019 153.304  1.00 20.00           H
ATOM   1898  CD1 TYR G  14       2.816  58.363 153.897  1.00 20.00           C
ATOM   1899  HD2 TYR G  14      -0.236  58.289 155.343  1.00 20.00           H
ATOM   1900  CD2 TYR G  14       0.755  57.955 155.036  1.00 20.00           C
ATOM   1901  CE1 TYR G  14       3.285  57.055 154.276  1.00 20.00           C
ATOM   1902  HE1 TYR G  14       4.274  56.709 153.977  1.00 20.00           H
ATOM   1903  HE2 TYR G  14       0.597  55.982 156.009  1.00 20.00           H
ATOM   1904  CE2 TYR G  14       1.223  56.648 155.416  1.00 20.00           C
ATOM   1905  CZ  TYR G  14       2.465  56.262 155.017  1.00 20.00           C
ATOM   1906  OH  TYR G  14       2.908  55.027 155.375  1.00 20.00           O
ATOM   1907  HH  TYR G  14       2.464  54.737 156.223  1.00 20.00           H
ATOM   1908  HN  TYR G  14      -0.266  58.488 151.786  1.00 20.00           H
ATOM   1909  N   THR G  15      -1.596  61.717 151.825  1.00 20.00           N
ATOM   1910  CA  THR G  15      -1.854  62.976 151.147  1.00 20.00           C
ATOM   1911  C   THR G  15      -2.605  63.936 152.072  1.00 20.00           C
ATOM   1912  O   THR G  15      -3.832  63.899 152.147  1.00 20.00           O
ATOM   1913  HA  THR G  15      -0.897  63.442 150.911  1.00 20.00           H
ATOM   1914  HB  THR G  15      -2.891  63.589 149.339  1.00 20.00           H
ATOM   1915  CB  THR G  15      -2.606  62.669 149.850  1.00 20.00           C
ATOM   1916  OG1 THR G  15      -3.684  61.835 150.263  1.00 20.00           O
ATOM   1917  HG1 THR G  15      -4.342  62.365 150.797  1.00 20.00           H
ATOM   1918  CG2 THR G  15      -1.795  61.787 148.898  1.00 20.00           C
ATOM   1919 1HG2 THR G  15      -1.603  60.824 149.371  1.00 20.00           H
ATOM   1920 2HG2 THR G  15      -0.848  62.275 148.669  1.00 20.00           H
ATOM   1921 3HG2 THR G  15      -2.358  61.634 147.977  1.00 20.00           H
ATOM   1922  HN  THR G  15      -2.223  60.975 151.591  1.00 20.00           H
ATOM   1923  N   THR G  16      -1.836  64.773 152.753  1.00 20.00           N
ATOM   1924  CA  THR G  16      -2.416  65.835 153.558  1.00 20.00           C
ATOM   1925  C   THR G  16      -1.500  67.058 153.474  1.00 20.00           C
ATOM   1926  O   THR G  16      -1.975  68.198 153.593  1.00 20.00           O
ATOM   1927  HA  THR G  16      -3.379  66.106 153.126  1.00 20.00           H
ATOM   1928  HB  THR G  16      -1.670  65.044 155.439  1.00 20.00           H
ATOM   1929  CB  THR G  16      -2.624  65.296 154.974  1.00 20.00           C
ATOM   1930  OG1 THR G  16      -3.529  64.209 154.802  1.00 20.00           O
ATOM   1931  HG1 THR G  16      -3.450  63.573 155.570  1.00 20.00           H
ATOM   1932  CG2 THR G  16      -3.384  66.277 155.869  1.00 20.00           C
ATOM   1933 1HG2 THR G  16      -4.354  66.499 155.423  1.00 20.00           H
ATOM   1934 2HG2 THR G  16      -2.810  67.198 155.968  1.00 20.00           H
ATOM   1935 3HG2 THR G  16      -3.531  65.832 156.853  1.00 20.00           H
ATOM   1936  HN  THR G  16      -0.837  64.734 152.761  1.00 20.00           H
ATOM   1937  HXT THR G  16       0.220  67.795 153.264  1.00 20.00           H
ATOM   1938  OXT THR G  16      -0.232  66.903 153.296  1.00 20.00           O
ATOM   1941  N   LYS H   1      -0.523  70.764 156.608  1.00 20.00           N
ATOM   1942  CA  LYS H   1       0.436  69.768 157.054  1.00 20.00           C
ATOM   1943  C   LYS H   1       1.324  69.358 155.878  1.00 20.00           C
ATOM   1944  O   LYS H   1       0.925  69.482 154.722  1.00 20.00           O
ATOM   1945  HA  LYS H   1       1.062  70.235 157.814  1.00 20.00           H
ATOM   1946  CB  LYS H   1      -0.283  68.593 157.720  1.00 20.00           C
ATOM   1947 1HB  LYS H   1      -1.221  68.393 157.201  1.00 20.00           H
ATOM   1948 2HB  LYS H   1       0.326  67.693 157.634  1.00 20.00           H
ATOM   1949  CG  LYS H   1      -0.563  68.886 159.196  1.00 20.00           C
ATOM   1950 1HG  LYS H   1       0.374  69.085 159.715  1.00 20.00           H
ATOM   1951 2HG  LYS H   1      -1.172  69.786 159.282  1.00 20.00           H
ATOM   1952  CD  LYS H   1      -1.283  67.711 159.861  1.00 20.00           C
ATOM   1953 1HD  LYS H   1      -2.232  67.529 159.358  1.00 20.00           H
ATOM   1954 2HD  LYS H   1      -0.686  66.806 159.753  1.00 20.00           H
ATOM   1955  CE  LYS H   1      -1.531  67.990 161.345  1.00 20.00           C
ATOM   1956 1HE  LYS H   1      -2.026  68.954 161.462  1.00 20.00           H
ATOM   1957 2HE  LYS H   1      -2.201  67.235 161.756  1.00 20.00           H
ATOM   1958  NZ  LYS H   1      -0.254  67.988 162.093  1.00 20.00           N
ATOM   1959 1HZ  LYS H   1      -0.444  67.908 163.086  1.00 20.00           H
ATOM   1960 2HZ  LYS H   1       0.313  67.203 161.793  1.00 20.00           H
ATOM   1961 3HZ  LYS H   1       0.244  68.853 161.914  1.00 20.00           H
ATOM   1962  N   ARG H   2       2.513  68.878 156.215  1.00 20.00           N
ATOM   1963  CA  ARG H   2       3.444  68.408 155.204  1.00 20.00           C
ATOM   1964  C   ARG H   2       3.513  66.880 155.215  1.00 20.00           C
ATOM   1965  O   ARG H   2       4.586  66.302 155.048  1.00 20.00           O
ATOM   1966  HA  ARG H   2       3.040  68.776 154.260  1.00 20.00           H
ATOM   1967  CB  ARG H   2       4.845  68.977 155.438  1.00 20.00           C
ATOM   1968 1HB  ARG H   2       5.259  68.565 156.358  1.00 20.00           H
ATOM   1969 2HB  ARG H   2       5.505  68.672 154.626  1.00 20.00           H
ATOM   1970  CG  ARG H   2       4.809  70.504 155.527  1.00 20.00           C
ATOM   1971 1HG  ARG H   2       3.848  70.826 155.929  1.00 20.00           H
ATOM   1972 2HG  ARG H   2       5.576  70.849 156.221  1.00 20.00           H
ATOM   1973  CD  ARG H   2       5.033  71.139 154.154  1.00 20.00           C
ATOM   1974 1HD  ARG H   2       6.005  70.841 153.760  1.00 20.00           H
ATOM   1975 2HD  ARG H   2       4.281  70.780 153.451  1.00 20.00           H
ATOM   1976  NE  ARG H   2       4.962  72.614 154.260  1.00 20.00           N
ATOM   1977  HE  ARG H   2       4.759  73.010 155.156  1.00 20.00           H
ATOM   1978  CZ  ARG H   2       5.152  73.451 153.232  1.00 20.00           C
ATOM   1979  NH1 ARG H   2       5.427  72.976 152.009  1.00 20.00           N
ATOM   1980 1HH1 ARG H   2       5.491  71.989 151.859  1.00 20.00           H
ATOM   1981 2HH1 ARG H   2       5.568  73.607 151.247  1.00 20.00           H
ATOM   1982  NH2 ARG H   2       5.064  74.771 153.444  1.00 20.00           N
ATOM   1983 1HH2 ARG H   2       5.203  75.410 152.687  1.00 20.00           H
ATOM   1984 2HH2 ARG H   2       4.858  75.118 154.359  1.00 20.00           H
ATOM   1985  HN  ARG H   2       2.841  68.809 157.157  1.00 20.00           H
ATOM   1986  N   LYS H   3       2.354  66.269 155.415  1.00 20.00           N
ATOM   1987  CA  LYS H   3       2.287  64.825 155.567  1.00 20.00           C
ATOM   1988  C   LYS H   3       2.424  64.164 154.194  1.00 20.00           C
ATOM   1989  O   LYS H   3       3.016  63.093 154.074  1.00 20.00           O
ATOM   1990  HA  LYS H   3       3.133  64.522 156.183  1.00 20.00           H
ATOM   1991  CB  LYS H   3       1.015  64.425 156.318  1.00 20.00           C
ATOM   1992 1HB  LYS H   3       0.882  65.070 157.187  1.00 20.00           H
ATOM   1993 2HB  LYS H   3       0.147  64.575 155.675  1.00 20.00           H
ATOM   1994  CG  LYS H   3       1.079  62.963 156.765  1.00 20.00           C
ATOM   1995 1HG  LYS H   3       1.424  62.342 155.939  1.00 20.00           H
ATOM   1996 2HG  LYS H   3       1.806  62.857 157.569  1.00 20.00           H
ATOM   1997  CD  LYS H   3      -0.291  62.475 157.241  1.00 20.00           C
ATOM   1998 1HD  LYS H   3      -0.632  63.091 158.073  1.00 20.00           H
ATOM   1999 2HD  LYS H   3      -1.021  62.590 156.439  1.00 20.00           H
ATOM   2000  CE  LYS H   3      -0.230  61.009 157.676  1.00 20.00           C
ATOM   2001 1HE  LYS H   3       0.273  60.418 156.911  1.00 20.00           H
ATOM   2002 2HE  LYS H   3       0.360  60.919 158.587  1.00 20.00           H
ATOM   2003  NZ  LYS H   3      -1.593  60.480 157.905  1.00 20.00           N
ATOM   2004 1HZ  LYS H   3      -1.531  59.535 158.268  1.00 20.00           H
ATOM   2005 2HZ  LYS H   3      -2.076  61.068 158.575  1.00 20.00           H
ATOM   2006 3HZ  LYS H   3      -2.105  60.473 157.030  1.00 20.00           H
ATOM   2007  HN  LYS H   3       1.475  66.741 155.472  1.00 20.00           H
ATOM   2008  N   ARG H   4       1.868  64.831 153.194  1.00 20.00           N
ATOM   2009  CA  ARG H   4       1.987  64.361 151.824  1.00 20.00           C
ATOM   2010  C   ARG H   4       3.456  64.124 151.470  1.00 20.00           C
ATOM   2011  O   ARG H   4       4.301  64.987 151.700  1.00 20.00           O
ATOM   2012  HA  ARG H   4       1.422  63.430 151.799  1.00 20.00           H
ATOM   2013  CB  ARG H   4       1.389  65.371 150.842  1.00 20.00           C
ATOM   2014 1HB  ARG H   4       0.386  65.647 151.164  1.00 20.00           H
ATOM   2015 2HB  ARG H   4       1.987  66.283 150.843  1.00 20.00           H
ATOM   2016  CG  ARG H   4       1.335  64.793 149.426  1.00 20.00           C
ATOM   2017 1HG  ARG H   4       2.335  64.487 149.116  1.00 20.00           H
ATOM   2018 2HG  ARG H   4       0.712  63.899 149.418  1.00 20.00           H
ATOM   2019  CD  ARG H   4       0.779  65.818 148.436  1.00 20.00           C
ATOM   2020 1HD  ARG H   4       1.358  66.740 148.491  1.00 20.00           H
ATOM   2021 2HD  ARG H   4       0.875  65.441 147.417  1.00 20.00           H
ATOM   2022  NE  ARG H   4      -0.642  66.095 148.740  1.00 20.00           N
ATOM   2023  HE  ARG H   4      -1.079  65.565 149.466  1.00 20.00           H
ATOM   2024  CZ  ARG H   4      -1.381  67.013 148.102  1.00 20.00           C
ATOM   2025  NH1 ARG H   4      -0.848  67.754 147.120  1.00 20.00           N
ATOM   2026 1HH1 ARG H   4       0.108  67.623 146.858  1.00 20.00           H
ATOM   2027 2HH1 ARG H   4      -1.407  68.437 146.649  1.00 20.00           H
ATOM   2028  NH2 ARG H   4      -2.662  67.180 148.461  1.00 20.00           N
ATOM   2029 1HH2 ARG H   4      -3.227  67.861 147.995  1.00 20.00           H
ATOM   2030 2HH2 ARG H   4      -3.052  66.624 149.195  1.00 20.00           H
ATOM   2031  HN  ARG H   4       1.345  65.676 153.307  1.00 20.00           H
ATOM   2032  N   ILE H   5       3.715  62.949 150.915  1.00 20.00           N
ATOM   2033  CA  ILE H   5       5.020  62.663 150.342  1.00 20.00           C
ATOM   2034  C   ILE H   5       4.888  62.534 148.823  1.00 20.00           C
ATOM   2035  O   ILE H   5       4.215  61.630 148.330  1.00 20.00           O
ATOM   2036  HA  ILE H   5       5.666  63.513 150.561  1.00 20.00           H
ATOM   2037  HB  ILE H   5       4.985  60.584 150.842  1.00 20.00           H
ATOM   2038  CB  ILE H   5       5.642  61.436 151.012  1.00 20.00           C
ATOM   2039  CG1 ILE H   5       5.746  61.632 152.526  1.00 20.00           C
ATOM   2040 1HG1 ILE H   5       6.383  62.490 152.742  1.00 20.00           H
ATOM   2041 2HG1 ILE H   5       4.761  61.854 152.936  1.00 20.00           H
ATOM   2042  CG2 ILE H   5       6.995  61.096 150.383  1.00 20.00           C
ATOM   2043 1HG2 ILE H   5       6.875  60.974 149.307  1.00 20.00           H
ATOM   2044 2HG2 ILE H   5       7.701  61.902 150.581  1.00 20.00           H
ATOM   2045 3HG2 ILE H   5       7.373  60.169 150.814  1.00 20.00           H
ATOM   2046  CD1 ILE H   5       6.317  60.383 153.202  1.00 20.00           C
ATOM   2047 1HD1 ILE H   5       5.823  59.497 152.804  1.00 20.00           H
ATOM   2048 2HD1 ILE H   5       7.387  60.321 153.006  1.00 20.00           H
ATOM   2049 3HD1 ILE H   5       6.147  60.443 154.277  1.00 20.00           H
ATOM   2050  HN  ILE H   5       3.054  62.201 150.854  1.00 20.00           H
ATOM   2051  N   HIS H   6       5.541  63.451 148.124  1.00 20.00           N
ATOM   2052  CA  HIS H   6       5.639  63.359 146.678  1.00 20.00           C
ATOM   2053  C   HIS H   6       6.633  62.259 146.300  1.00 20.00           C
ATOM   2054  O   HIS H   6       7.813  62.340 146.637  1.00 20.00           O
ATOM   2055  HA  HIS H   6       4.650  63.084 146.313  1.00 20.00           H
ATOM   2056  CB  HIS H   6       5.999  64.717 146.071  1.00 20.00           C
ATOM   2057 1HB  HIS H   6       6.982  65.017 146.434  1.00 20.00           H
ATOM   2058 2HB  HIS H   6       6.079  64.610 144.989  1.00 20.00           H
ATOM   2059  CG  HIS H   6       5.006  65.811 146.382  1.00 20.00           C
ATOM   2060  HD1 HIS H   6       3.543  65.442 144.880  1.00 20.00           H
ATOM   2061  ND1 HIS H   6       3.841  65.995 145.658  1.00 20.00           N
ATOM   2062  CD2 HIS H   6       5.017  66.776 147.346  1.00 20.00           C
ATOM   2063  HD2 HIS H   6       5.796  66.920 148.095  1.00 20.00           H
ATOM   2064  CE1 HIS H   6       3.188  67.027 146.172  1.00 20.00           C
ATOM   2065  HE1 HIS H   6       2.234  67.421 145.821  1.00 20.00           H
ATOM   2066  NE2 HIS H   6       3.919  67.510 147.218  1.00 20.00           N
ATOM   2067  HN  HIS H   6       5.996  64.244 148.530  1.00 20.00           H
ATOM   2068  N   ILE H   7       6.119  61.255 145.604  1.00 20.00           N
ATOM   2069  CA  ILE H   7       6.962  60.183 145.103  1.00 20.00           C
ATOM   2070  C   ILE H   7       7.581  60.608 143.770  1.00 20.00           C
ATOM   2071  O   ILE H   7       8.786  60.464 143.567  1.00 20.00           O
ATOM   2072  HA  ILE H   7       7.765  60.034 145.825  1.00 20.00           H
ATOM   2073  HB  ILE H   7       5.210  59.082 144.560  1.00 20.00           H
ATOM   2074  CB  ILE H   7       6.174  58.874 145.024  1.00 20.00           C
ATOM   2075  CG1 ILE H   7       5.891  58.320 146.422  1.00 20.00           C
ATOM   2076 1HG1 ILE H   7       6.771  57.794 146.794  1.00 20.00           H
ATOM   2077 2HG1 ILE H   7       5.696  59.142 147.111  1.00 20.00           H
ATOM   2078  CG2 ILE H   7       6.892  57.854 144.138  1.00 20.00           C
ATOM   2079 1HG2 ILE H   7       6.890  58.205 143.106  1.00 20.00           H
ATOM   2080 2HG2 ILE H   7       7.920  57.735 144.480  1.00 20.00           H
ATOM   2081 3HG2 ILE H   7       6.376  56.895 144.196  1.00 20.00           H
ATOM   2082  CD1 ILE H   7       4.692  57.369 146.403  1.00 20.00           C
ATOM   2083 1HD1 ILE H   7       3.821  57.891 146.009  1.00 20.00           H
ATOM   2084 2HD1 ILE H   7       4.919  56.511 145.770  1.00 20.00           H
ATOM   2085 3HD1 ILE H   7       4.483  57.027 147.417  1.00 20.00           H
ATOM   2086  HN  ILE H   7       5.147  61.168 145.383  1.00 20.00           H
ATOM   2087  N   GLY H   8       6.730  61.124 142.896  1.00 20.00           N
ATOM   2088  CA  GLY H   8       7.176  61.560 141.584  1.00 20.00           C
ATOM   2089  C   GLY H   8       6.227  62.610 141.002  1.00 20.00           C
ATOM   2090  O   GLY H   8       5.303  63.059 141.678  1.00 20.00           O
ATOM   2091 1HA  GLY H   8       8.182  61.974 141.657  1.00 20.00           H
ATOM   2092 2HA  GLY H   8       7.233  60.704 140.912  1.00 20.00           H
ATOM   2093  HN  GLY H   8       5.753  61.246 143.072  1.00 20.00           H
ATOM   2094  N   PRO H   9       6.436  63.018 139.743  1.00 20.00           N
ATOM   2095  CA  PRO H   9       5.577  64.031 139.125  1.00 20.00           C
ATOM   2096  C   PRO H   9       4.169  63.516 138.873  1.00 20.00           C
ATOM   2097  O   PRO H   9       3.948  62.729 137.953  1.00 20.00           O
ATOM   2098  HA  PRO H   9       5.452  64.879 139.798  1.00 20.00           H
ATOM   2099  CB  PRO H   9       6.299  64.373 137.821  1.00 20.00           C
ATOM   2100 1HB  PRO H   9       5.596  64.634 137.030  1.00 20.00           H
ATOM   2101 2HB  PRO H   9       6.969  65.224 137.944  1.00 20.00           H
ATOM   2102  CG  PRO H   9       7.056  63.118 137.494  1.00 20.00           C
ATOM   2103 1HG  PRO H   9       6.429  62.408 136.955  1.00 20.00           H
ATOM   2104 2HG  PRO H   9       7.915  63.330 136.858  1.00 20.00           H
ATOM   2105  CD  PRO H   9       7.489  62.560 138.818  1.00 20.00           C
ATOM   2106 1HD  PRO H   9       7.556  61.472 138.793  1.00 20.00           H
ATOM   2107 2HD  PRO H   9       8.470  62.934 139.110  1.00 20.00           H
ATOM   2108  N   GLY H  10       3.246  63.978 139.703  1.00 20.00           N
ATOM   2109  CA  GLY H  10       1.879  63.488 139.651  1.00 20.00           C
ATOM   2110  C   GLY H  10       1.765  62.110 140.307  1.00 20.00           C
ATOM   2111  O   GLY H  10       1.080  61.228 139.792  1.00 20.00           O
ATOM   2112 1HA  GLY H  10       1.217  64.191 140.157  1.00 20.00           H
ATOM   2113 2HA  GLY H  10       1.549  63.429 138.614  1.00 20.00           H
ATOM   2114  HN  GLY H  10       3.419  64.673 140.401  1.00 20.00           H
ATOM   2115  N   ARG H  11       2.448  61.968 141.434  1.00 20.00           N
ATOM   2116  CA  ARG H  11       2.348  60.751 142.221  1.00 20.00           C
ATOM   2117  C   ARG H  11       2.793  61.013 143.661  1.00 20.00           C
ATOM   2118  O   ARG H  11       3.909  61.473 143.896  1.00 20.00           O
ATOM   2119  HA  ARG H  11       1.293  60.479 142.180  1.00 20.00           H
ATOM   2120  CB  ARG H  11       3.208  59.636 141.623  1.00 20.00           C
ATOM   2121 1HB  ARG H  11       3.024  59.565 140.551  1.00 20.00           H
ATOM   2122 2HB  ARG H  11       4.263  59.877 141.751  1.00 20.00           H
ATOM   2123  CG  ARG H  11       2.902  58.292 142.288  1.00 20.00           C
ATOM   2124 1HG  ARG H  11       3.199  58.324 143.336  1.00 20.00           H
ATOM   2125 2HG  ARG H  11       1.828  58.108 142.267  1.00 20.00           H
ATOM   2126  CD  ARG H  11       3.634  57.151 141.579  1.00 20.00           C
ATOM   2127 1HD  ARG H  11       3.376  57.143 140.520  1.00 20.00           H
ATOM   2128 2HD  ARG H  11       4.712  57.304 141.643  1.00 20.00           H
ATOM   2129  NE  ARG H  11       3.271  55.856 142.197  1.00 20.00           N
ATOM   2130  HE  ARG H  11       2.676  55.870 143.000  1.00 20.00           H
ATOM   2131  CZ  ARG H  11       3.690  54.665 141.746  1.00 20.00           C
ATOM   2132  NH1 ARG H  11       4.489  54.586 140.674  1.00 20.00           N
ATOM   2133 1HH1 ARG H  11       4.777  55.420 140.203  1.00 20.00           H
ATOM   2134 2HH1 ARG H  11       4.797  53.694 140.344  1.00 20.00           H
ATOM   2135  NH2 ARG H  11       3.298  53.554 142.385  1.00 20.00           N
ATOM   2136 1HH2 ARG H  11       3.602  52.658 142.062  1.00 20.00           H
ATOM   2137 2HH2 ARG H  11       2.702  53.622 143.185  1.00 20.00           H
ATOM   2138  HN  ARG H  11       3.060  62.665 141.809  1.00 20.00           H
ATOM   2139  N   ALA H  12       1.897  60.707 144.589  1.00 20.00           N
ATOM   2140  CA  ALA H  12       2.086  61.107 145.973  1.00 20.00           C
ATOM   2141  C   ALA H  12       1.368  60.114 146.889  1.00 20.00           C
ATOM   2142  O   ALA H  12       0.534  59.334 146.432  1.00 20.00           O
ATOM   2143  HA  ALA H  12       3.155  61.076 146.184  1.00 20.00           H
ATOM   2144  CB  ALA H  12       1.588  62.541 146.163  1.00 20.00           C
ATOM   2145 1HB  ALA H  12       2.153  63.211 145.515  1.00 20.00           H
ATOM   2146 2HB  ALA H  12       0.530  62.595 145.907  1.00 20.00           H
ATOM   2147 3HB  ALA H  12       1.726  62.839 147.202  1.00 20.00           H
ATOM   2148  HN  ALA H  12       1.056  60.198 144.407  1.00 20.00           H
ATOM   2149  N   PHE H  13       1.718  60.176 148.165  1.00 20.00           N
ATOM   2150  CA  PHE H  13       1.071  59.338 149.160  1.00 20.00           C
ATOM   2151  C   PHE H  13       0.811  60.119 150.450  1.00 20.00           C
ATOM   2152  O   PHE H  13       1.314  61.228 150.620  1.00 20.00           O
ATOM   2153  HA  PHE H  13       0.120  59.010 148.738  1.00 20.00           H
ATOM   2154  CB  PHE H  13       2.026  58.182 149.461  1.00 20.00           C
ATOM   2155 1HB  PHE H  13       2.669  58.019 148.596  1.00 20.00           H
ATOM   2156 2HB  PHE H  13       2.675  58.466 150.290  1.00 20.00           H
ATOM   2157  CG  PHE H  13       1.324  56.868 149.811  1.00 20.00           C
ATOM   2158  HD1 PHE H  13       0.656  56.539 147.820  1.00 20.00           H
ATOM   2159  CD1 PHE H  13       0.675  56.166 148.844  1.00 20.00           C
ATOM   2160  HD2 PHE H  13       1.868  56.966 151.864  1.00 20.00           H
ATOM   2161  CD2 PHE H  13       1.348  56.403 151.089  1.00 20.00           C
ATOM   2162  CE1 PHE H  13       0.023  54.947 149.168  1.00 20.00           C
ATOM   2163  HE1 PHE H  13      -0.497  54.384 148.393  1.00 20.00           H
ATOM   2164  CE2 PHE H  13       0.696  55.184 151.413  1.00 20.00           C
ATOM   2165  HE2 PHE H  13       0.716  54.811 152.437  1.00 20.00           H
ATOM   2166  CZ  PHE H  13       0.047  54.482 150.446  1.00 20.00           C
ATOM   2167  HZ  PHE H  13      -0.453  53.546 150.694  1.00 20.00           H
ATOM   2168  HN  PHE H  13       2.429  60.782 148.521  1.00 20.00           H
ATOM   2169  N   TYR H  14       0.025  59.508 151.325  1.00 20.00           N
ATOM   2170  CA  TYR H  14      -0.556  60.234 152.442  1.00 20.00           C
ATOM   2171  C   TYR H  14      -1.101  61.590 151.991  1.00 20.00           C
ATOM   2172  O   TYR H  14      -0.755  62.623 152.561  1.00 20.00           O
ATOM   2173  HA  TYR H  14      -1.375  59.636 152.842  1.00 20.00           H
ATOM   2174  CB  TYR H  14       0.585  60.462 153.436  1.00 20.00           C
ATOM   2175 1HB  TYR H  14       1.344  61.086 152.965  1.00 20.00           H
ATOM   2176 2HB  TYR H  14       0.202  61.017 154.292  1.00 20.00           H
ATOM   2177  CG  TYR H  14       1.243  59.173 153.934  1.00 20.00           C
ATOM   2178  HD1 TYR H  14       3.159  59.658 153.103  1.00 20.00           H
ATOM   2179  CD1 TYR H  14       2.575  58.931 153.668  1.00 20.00           C
ATOM   2180  HD2 TYR H  14      -0.549  58.445 154.860  1.00 20.00           H
ATOM   2181  CD2 TYR H  14       0.503  58.254 154.650  1.00 20.00           C
ATOM   2182  CE1 TYR H  14       3.194  57.719 154.138  1.00 20.00           C
ATOM   2183  HE1 TYR H  14       4.245  57.515 153.934  1.00 20.00           H
ATOM   2184  HE2 TYR H  14       0.550  56.306 155.686  1.00 20.00           H
ATOM   2185  CE2 TYR H  14       1.123  57.041 155.120  1.00 20.00           C
ATOM   2186  CZ  TYR H  14       2.437  56.834 154.840  1.00 20.00           C
ATOM   2187  OH  TYR H  14       3.022  55.688 155.283  1.00 20.00           O
ATOM   2188  HH  TYR H  14       2.538  55.347 156.089  1.00 20.00           H
ATOM   2189  HN  TYR H  14      -0.215  58.539 151.280  1.00 20.00           H
ATOM   2190  N   THR H  15      -1.946  61.542 150.971  1.00 20.00           N
ATOM   2191  CA  THR H  15      -2.375  62.756 150.297  1.00 20.00           C
ATOM   2192  C   THR H  15      -3.328  63.554 151.190  1.00 20.00           C
ATOM   2193  O   THR H  15      -4.447  63.118 151.455  1.00 20.00           O
ATOM   2194  HA  THR H  15      -1.499  63.382 150.125  1.00 20.00           H
ATOM   2195  HB  THR H  15      -3.509  63.203 148.498  1.00 20.00           H
ATOM   2196  CB  THR H  15      -2.990  62.359 148.953  1.00 20.00           C
ATOM   2197  OG1 THR H  15      -3.804  61.232 149.264  1.00 20.00           O
ATOM   2198  HG1 THR H  15      -4.614  61.524 149.773  1.00 20.00           H
ATOM   2199  CG2 THR H  15      -1.952  61.810 147.973  1.00 20.00           C
ATOM   2200 1HG2 THR H  15      -1.501  60.908 148.388  1.00 20.00           H
ATOM   2201 2HG2 THR H  15      -1.178  62.559 147.806  1.00 20.00           H
ATOM   2202 3HG2 THR H  15      -2.436  61.571 147.027  1.00 20.00           H
ATOM   2203  HN  THR H  15      -2.335  60.696 150.605  1.00 20.00           H
ATOM   2204  N   THR H  16      -2.849  64.708 151.629  1.00 20.00           N
ATOM   2205  CA  THR H  16      -3.675  65.612 152.411  1.00 20.00           C
ATOM   2206  C   THR H  16      -4.737  66.215 151.489  1.00 20.00           C
ATOM   2207  O   THR H  16      -5.852  66.516 151.940  1.00 20.00           O
ATOM   2208  HA  THR H  16      -4.186  65.033 153.179  1.00 20.00           H
ATOM   2209  HB  THR H  16      -3.333  67.454 153.511  1.00 20.00           H
ATOM   2210  CB  THR H  16      -2.755  66.640 153.073  1.00 20.00           C
ATOM   2211  OG1 THR H  16      -1.851  67.016 152.037  1.00 20.00           O
ATOM   2212  HG1 THR H  16      -1.360  67.847 152.297  1.00 20.00           H
ATOM   2213  CG2 THR H  16      -1.857  66.018 154.144  1.00 20.00           C
ATOM   2214 1HG2 THR H  16      -1.220  65.260 153.688  1.00 20.00           H
ATOM   2215 2HG2 THR H  16      -2.475  65.557 154.914  1.00 20.00           H
ATOM   2216 3HG2 THR H  16      -1.235  66.793 154.592  1.00 20.00           H
ATOM   2217  HN  THR H  16      -1.917  65.028 151.459  1.00 20.00           H
ATOM   2218  HXT THR H  16      -5.263  66.817 149.784  1.00 20.00           H
ATOM   2219  OXT THR H  16      -4.468  66.423 150.244  1.00 20.00           O
ATOM   2222  N   LYS I   1      -0.482  70.803 156.728  1.00 20.00           N
ATOM   2223  CA  LYS I   1       0.451  69.767 157.138  1.00 20.00           C
ATOM   2224  C   LYS I   1       1.317  69.364 155.943  1.00 20.00           C
ATOM   2225  O   LYS I   1       0.892  69.485 154.795  1.00 20.00           O
ATOM   2226  HA  LYS I   1       1.097  70.193 157.905  1.00 20.00           H
ATOM   2227  CB  LYS I   1      -0.298  68.595 157.777  1.00 20.00           C
ATOM   2228 1HB  LYS I   1      -1.235  68.425 157.248  1.00 20.00           H
ATOM   2229 2HB  LYS I   1       0.293  67.684 157.678  1.00 20.00           H
ATOM   2230  CG  LYS I   1      -0.582  68.867 159.256  1.00 20.00           C
ATOM   2231 1HG  LYS I   1       0.354  69.054 159.781  1.00 20.00           H
ATOM   2232 2HG  LYS I   1      -1.188  69.768 159.353  1.00 20.00           H
ATOM   2233  CD  LYS I   1      -1.308  67.685 159.901  1.00 20.00           C
ATOM   2234 1HD  LYS I   1      -2.252  67.508 159.386  1.00 20.00           H
ATOM   2235 2HD  LYS I   1      -0.710  66.781 159.788  1.00 20.00           H
ATOM   2236  CE  LYS I   1      -1.571  67.947 161.385  1.00 20.00           C
ATOM   2237 1HE  LYS I   1      -2.077  68.904 161.507  1.00 20.00           H
ATOM   2238 2HE  LYS I   1      -2.237  67.181 161.783  1.00 20.00           H
ATOM   2239  NZ  LYS I   1      -0.300  67.951 162.144  1.00 20.00           N
ATOM   2240 1HZ  LYS I   1      -0.498  67.857 163.134  1.00 20.00           H
ATOM   2241 2HZ  LYS I   1       0.278  67.175 161.839  1.00 20.00           H
ATOM   2242 3HZ  LYS I   1       0.190  68.823 161.978  1.00 20.00           H
ATOM   2243  N   ARG I   2       2.516  68.894 156.253  1.00 20.00           N
ATOM   2244  CA  ARG I   2       3.428  68.430 155.222  1.00 20.00           C
ATOM   2245  C   ARG I   2       3.499  66.902 155.224  1.00 20.00           C
ATOM   2246  O   ARG I   2       4.572  66.326 155.054  1.00 20.00           O
ATOM   2247  HA  ARG I   2       3.005  68.802 154.288  1.00 20.00           H
ATOM   2248  CB  ARG I   2       4.833  68.999 155.432  1.00 20.00           C
ATOM   2249 1HB  ARG I   2       5.262  68.590 156.346  1.00 20.00           H
ATOM   2250 2HB  ARG I   2       5.480  68.691 154.611  1.00 20.00           H
ATOM   2251  CG  ARG I   2       4.798  70.526 155.517  1.00 20.00           C
ATOM   2252 1HG  ARG I   2       3.836  70.850 155.914  1.00 20.00           H
ATOM   2253 2HG  ARG I   2       5.563  70.872 156.213  1.00 20.00           H
ATOM   2254  CD  ARG I   2       5.029  71.157 154.142  1.00 20.00           C
ATOM   2255 1HD  ARG I   2       6.002  70.858 153.754  1.00 20.00           H
ATOM   2256 2HD  ARG I   2       4.279  70.797 153.437  1.00 20.00           H
ATOM   2257  NE  ARG I   2       4.957  72.632 154.244  1.00 20.00           N
ATOM   2258  HE  ARG I   2       4.750  73.031 155.137  1.00 20.00           H
ATOM   2259  CZ  ARG I   2       5.154  73.467 153.214  1.00 20.00           C
ATOM   2260  NH1 ARG I   2       5.436  72.988 151.995  1.00 20.00           N
ATOM   2261 1HH1 ARG I   2       5.500  72.001 151.848  1.00 20.00           H
ATOM   2262 2HH1 ARG I   2       5.581  73.617 151.232  1.00 20.00           H
ATOM   2263  NH2 ARG I   2       5.065  74.787 153.422  1.00 20.00           N
ATOM   2264 1HH2 ARG I   2       5.209  75.424 152.665  1.00 20.00           H
ATOM   2265 2HH2 ARG I   2       4.855  75.137 154.335  1.00 20.00           H
ATOM   2266  HN  ARG I   2       2.866  68.828 157.188  1.00 20.00           H
ATOM   2267  N   LYS I   3       2.341  66.288 155.419  1.00 20.00           N
ATOM   2268  CA  LYS I   3       2.275  64.844 155.570  1.00 20.00           C
ATOM   2269  C   LYS I   3       2.416  64.185 154.197  1.00 20.00           C
ATOM   2270  O   LYS I   3       3.011  63.115 154.076  1.00 20.00           O
ATOM   2271  HA  LYS I   3       3.121  64.542 156.187  1.00 20.00           H
ATOM   2272  CB  LYS I   3       1.002  64.441 156.318  1.00 20.00           C
ATOM   2273 1HB  LYS I   3       0.866  65.086 157.186  1.00 20.00           H
ATOM   2274 2HB  LYS I   3       0.136  64.588 155.674  1.00 20.00           H
ATOM   2275  CG  LYS I   3       1.070  62.980 156.767  1.00 20.00           C
ATOM   2276 1HG  LYS I   3       1.417  62.358 155.942  1.00 20.00           H
ATOM   2277 2HG  LYS I   3       1.796  62.876 157.573  1.00 20.00           H
ATOM   2278  CD  LYS I   3      -0.299  62.489 157.241  1.00 20.00           C
ATOM   2279 1HD  LYS I   3      -0.643  63.105 158.072  1.00 20.00           H
ATOM   2280 2HD  LYS I   3      -1.028  62.600 156.438  1.00 20.00           H
ATOM   2281  CE  LYS I   3      -0.235  61.024 157.679  1.00 20.00           C
ATOM   2282 1HE  LYS I   3       0.272  60.433 156.916  1.00 20.00           H
ATOM   2283 2HE  LYS I   3       0.353  60.937 158.592  1.00 20.00           H
ATOM   2284  NZ  LYS I   3      -1.597  60.490 157.905  1.00 20.00           N
ATOM   2285 1HZ  LYS I   3      -1.533  59.547 158.271  1.00 20.00           H
ATOM   2286 2HZ  LYS I   3      -2.084  61.079 158.572  1.00 20.00           H
ATOM   2287 3HZ  LYS I   3      -2.106  60.479 157.028  1.00 20.00           H
ATOM   2288  HN  LYS I   3       1.460  66.759 155.474  1.00 20.00           H
ATOM   2289  N   ARG I   4       1.859  64.851 153.196  1.00 20.00           N
ATOM   2290  CA  ARG I   4       1.975  64.379 151.827  1.00 20.00           C
ATOM   2291  C   ARG I   4       3.444  64.143 151.469  1.00 20.00           C
ATOM   2292  O   ARG I   4       4.287  65.012 151.688  1.00 20.00           O
ATOM   2293  HA  ARG I   4       1.412  63.446 151.805  1.00 20.00           H
ATOM   2294  CB  ARG I   4       1.374  65.386 150.844  1.00 20.00           C
ATOM   2295 1HB  ARG I   4       0.371  65.662 151.170  1.00 20.00           H
ATOM   2296 2HB  ARG I   4       1.971  66.298 150.842  1.00 20.00           H
ATOM   2297  CG  ARG I   4       1.315  64.804 149.430  1.00 20.00           C
ATOM   2298 1HG  ARG I   4       2.312  64.493 149.120  1.00 20.00           H
ATOM   2299 2HG  ARG I   4       0.687  63.913 149.426  1.00 20.00           H
ATOM   2300  CD  ARG I   4       0.762  65.830 148.438  1.00 20.00           C
ATOM   2301 1HD  ARG I   4       1.346  66.749 148.490  1.00 20.00           H
ATOM   2302 2HD  ARG I   4       0.854  65.450 147.421  1.00 20.00           H
ATOM   2303  NE  ARG I   4      -0.657  66.116 148.744  1.00 20.00           N
ATOM   2304  HE  ARG I   4      -1.096  65.588 149.471  1.00 20.00           H
ATOM   2305  CZ  ARG I   4      -1.392  67.038 148.107  1.00 20.00           C
ATOM   2306  NH1 ARG I   4      -0.856  67.774 147.124  1.00 20.00           N
ATOM   2307 1HH1 ARG I   4       0.099  67.638 146.861  1.00 20.00           H
ATOM   2308 2HH1 ARG I   4      -1.411  68.460 146.654  1.00 20.00           H
ATOM   2309  NH2 ARG I   4      -2.671  67.212 148.467  1.00 20.00           N
ATOM   2310 1HH2 ARG I   4      -3.233  67.896 148.002  1.00 20.00           H
ATOM   2311 2HH2 ARG I   4      -3.063  66.658 149.202  1.00 20.00           H
ATOM   2312  HN  ARG I   4       1.338  65.697 153.309  1.00 20.00           H
ATOM   2313  N   ILE I   5       3.706  62.964 150.926  1.00 20.00           N
ATOM   2314  CA  ILE I   5       5.009  62.677 150.352  1.00 20.00           C
ATOM   2315  C   ILE I   5       4.877  62.550 148.833  1.00 20.00           C
ATOM   2316  O   ILE I   5       4.201  61.650 148.338  1.00 20.00           O
ATOM   2317  HA  ILE I   5       5.657  63.525 150.572  1.00 20.00           H
ATOM   2318  HB  ILE I   5       4.970  60.597 150.848  1.00 20.00           H
ATOM   2319  CB  ILE I   5       5.630  61.448 151.019  1.00 20.00           C
ATOM   2320  CG1 ILE I   5       5.735  61.640 152.533  1.00 20.00           C
ATOM   2321 1HG1 ILE I   5       6.371  62.499 152.751  1.00 20.00           H
ATOM   2322 2HG1 ILE I   5       4.750  61.861 152.945  1.00 20.00           H
ATOM   2323  CG2 ILE I   5       6.982  61.105 150.390  1.00 20.00           C
ATOM   2324 1HG2 ILE I   5       6.861  60.987 149.313  1.00 20.00           H
ATOM   2325 2HG2 ILE I   5       7.690  61.910 150.590  1.00 20.00           H
ATOM   2326 3HG2 ILE I   5       7.357  60.176 150.818  1.00 20.00           H
ATOM   2327  CD1 ILE I   5       6.308  60.391 153.207  1.00 20.00           C
ATOM   2328 1HD1 ILE I   5       5.815  59.505 152.807  1.00 20.00           H
ATOM   2329 2HD1 ILE I   5       7.378  60.331 153.011  1.00 20.00           H
ATOM   2330 3HD1 ILE I   5       6.138  60.448 154.282  1.00 20.00           H
ATOM   2331  HN  ILE I   5       3.047  62.213 150.874  1.00 20.00           H
ATOM   2332  N   HIS I   6       5.533  63.466 148.135  1.00 20.00           N
ATOM   2333  CA  HIS I   6       5.634  63.374 146.689  1.00 20.00           C
ATOM   2334  C   HIS I   6       6.625  62.271 146.313  1.00 20.00           C
ATOM   2335  O   HIS I   6       7.802  62.343 146.664  1.00 20.00           O
ATOM   2336  HA  HIS I   6       4.644  63.102 146.322  1.00 20.00           H
ATOM   2337  CB  HIS I   6       5.999  64.731 146.082  1.00 20.00           C
ATOM   2338 1HB  HIS I   6       6.983  65.027 146.446  1.00 20.00           H
ATOM   2339 2HB  HIS I   6       6.078  64.624 145.000  1.00 20.00           H
ATOM   2340  CG  HIS I   6       5.010  65.829 146.395  1.00 20.00           C
ATOM   2341  HD1 HIS I   6       3.533  65.450 144.909  1.00 20.00           H
ATOM   2342  ND1 HIS I   6       3.839  66.008 145.680  1.00 20.00           N
ATOM   2343  CD2 HIS I   6       5.030  66.801 147.352  1.00 20.00           C
ATOM   2344  HD2 HIS I   6       5.817  66.949 148.092  1.00 20.00           H
ATOM   2345  CE1 HIS I   6       3.191  67.045 146.192  1.00 20.00           C
ATOM   2346  HE1 HIS I   6       2.235  67.437 145.847  1.00 20.00           H
ATOM   2347  NE2 HIS I   6       3.932  67.535 147.227  1.00 20.00           N
ATOM   2348  HN  HIS I   6       5.989  64.258 148.541  1.00 20.00           H
ATOM   2349  N   ILE I   7       6.113  61.276 145.604  1.00 20.00           N
ATOM   2350  CA  ILE I   7       6.955  60.203 145.103  1.00 20.00           C
ATOM   2351  C   ILE I   7       7.576  60.627 143.771  1.00 20.00           C
ATOM   2352  O   ILE I   7       8.781  60.483 143.569  1.00 20.00           O
ATOM   2353  HA  ILE I   7       7.758  60.053 145.826  1.00 20.00           H
ATOM   2354  HB  ILE I   7       5.204  59.103 144.556  1.00 20.00           H
ATOM   2355  CB  ILE I   7       6.166  58.894 145.025  1.00 20.00           C
ATOM   2356  CG1 ILE I   7       5.878  58.343 146.423  1.00 20.00           C
ATOM   2357 1HG1 ILE I   7       6.742  57.784 146.782  1.00 20.00           H
ATOM   2358 2HG1 ILE I   7       5.721  59.168 147.117  1.00 20.00           H
ATOM   2359  CG2 ILE I   7       6.886  57.872 144.143  1.00 20.00           C
ATOM   2360 1HG2 ILE I   7       6.863  58.207 143.106  1.00 20.00           H
ATOM   2361 2HG2 ILE I   7       7.921  57.774 144.470  1.00 20.00           H
ATOM   2362 3HG2 ILE I   7       6.386  56.907 144.224  1.00 20.00           H
ATOM   2363  CD1 ILE I   7       4.646  57.436 146.411  1.00 20.00           C
ATOM   2364 1HD1 ILE I   7       3.774  58.012 146.100  1.00 20.00           H
ATOM   2365 2HD1 ILE I   7       4.806  56.614 145.714  1.00 20.00           H
ATOM   2366 3HD1 ILE I   7       4.479  57.037 147.412  1.00 20.00           H
ATOM   2367  HN  ILE I   7       5.144  61.196 145.371  1.00 20.00           H
ATOM   2368  N   GLY I   8       6.725  61.141 142.895  1.00 20.00           N
ATOM   2369  CA  GLY I   8       7.173  61.576 141.583  1.00 20.00           C
ATOM   2370  C   GLY I   8       6.219  62.618 140.995  1.00 20.00           C
ATOM   2371  O   GLY I   8       5.294  63.068 141.669  1.00 20.00           O
ATOM   2372 1HA  GLY I   8       8.176  61.997 141.658  1.00 20.00           H
ATOM   2373 2HA  GLY I   8       7.238  60.718 140.914  1.00 20.00           H
ATOM   2374  HN  GLY I   8       5.748  61.262 143.069  1.00 20.00           H
ATOM   2375  N   PRO I   9       6.425  63.019 139.733  1.00 20.00           N
ATOM   2376  CA  PRO I   9       5.559  64.022 139.109  1.00 20.00           C
ATOM   2377  C   PRO I   9       4.154  63.497 138.861  1.00 20.00           C
ATOM   2378  O   PRO I   9       3.936  62.707 137.944  1.00 20.00           O
ATOM   2379  HA  PRO I   9       5.430  64.875 139.776  1.00 20.00           H
ATOM   2380  CB  PRO I   9       6.279  64.359 137.802  1.00 20.00           C
ATOM   2381 1HB  PRO I   9       5.574  64.610 137.009  1.00 20.00           H
ATOM   2382 2HB  PRO I   9       6.944  65.215 137.919  1.00 20.00           H
ATOM   2383  CG  PRO I   9       7.043  63.106 137.483  1.00 20.00           C
ATOM   2384 1HG  PRO I   9       6.420  62.389 136.949  1.00 20.00           H
ATOM   2385 2HG  PRO I   9       7.901  63.319 136.845  1.00 20.00           H
ATOM   2386  CD  PRO I   9       7.480  62.560 138.811  1.00 20.00           C
ATOM   2387 1HD  PRO I   9       7.553  61.473 138.794  1.00 20.00           H
ATOM   2388 2HD  PRO I   9       8.459  62.942 139.100  1.00 20.00           H
ATOM   2389  N   GLY I  10       3.230  63.955 139.693  1.00 20.00           N
ATOM   2390  CA  GLY I  10       1.866  63.458 139.643  1.00 20.00           C
ATOM   2391  C   GLY I  10       1.759  62.083 140.306  1.00 20.00           C
ATOM   2392  O   GLY I  10       1.078  61.195 139.795  1.00 20.00           O
ATOM   2393 1HA  GLY I  10       1.201  64.160 140.145  1.00 20.00           H
ATOM   2394 2HA  GLY I  10       1.537  63.392 138.606  1.00 20.00           H
ATOM   2395  HN  GLY I  10       3.401  64.651 140.390  1.00 20.00           H
ATOM   2396  N   ARG I  11       2.441  61.950 141.434  1.00 20.00           N
ATOM   2397  CA  ARG I  11       2.343  60.738 142.229  1.00 20.00           C
ATOM   2398  C   ARG I  11       2.791  61.010 143.667  1.00 20.00           C
ATOM   2399  O   ARG I  11       3.902  61.484 143.896  1.00 20.00           O
ATOM   2400  HA  ARG I  11       1.289  60.464 142.191  1.00 20.00           H
ATOM   2401  CB  ARG I  11       3.204  59.620 141.637  1.00 20.00           C
ATOM   2402 1HB  ARG I  11       3.022  59.546 140.565  1.00 20.00           H
ATOM   2403 2HB  ARG I  11       4.259  59.861 141.766  1.00 20.00           H
ATOM   2404  CG  ARG I  11       2.896  58.279 142.306  1.00 20.00           C
ATOM   2405 1HG  ARG I  11       3.195  58.314 143.354  1.00 20.00           H
ATOM   2406 2HG  ARG I  11       1.821  58.097 142.287  1.00 20.00           H
ATOM   2407  CD  ARG I  11       3.625  57.134 141.600  1.00 20.00           C
ATOM   2408 1HD  ARG I  11       3.366  57.125 140.542  1.00 20.00           H
ATOM   2409 2HD  ARG I  11       4.703  57.284 141.663  1.00 20.00           H
ATOM   2410  NE  ARG I  11       3.259  55.841 142.221  1.00 20.00           N
ATOM   2411  HE  ARG I  11       2.664  55.859 143.025  1.00 20.00           H
ATOM   2412  CZ  ARG I  11       3.674  54.648 141.774  1.00 20.00           C
ATOM   2413  NH1 ARG I  11       4.472  54.565 140.700  1.00 20.00           N
ATOM   2414 1HH1 ARG I  11       4.762  55.396 140.227  1.00 20.00           H
ATOM   2415 2HH1 ARG I  11       4.777  53.671 140.373  1.00 20.00           H
ATOM   2416  NH2 ARG I  11       3.279  53.540 142.416  1.00 20.00           N
ATOM   2417 1HH2 ARG I  11       3.580  52.643 142.094  1.00 20.00           H
ATOM   2418 2HH2 ARG I  11       2.683  53.612 143.216  1.00 20.00           H
ATOM   2419  HN  ARG I  11       3.051  62.651 141.804  1.00 20.00           H
ATOM   2420  N   ALA I  12       1.902  60.696 144.598  1.00 20.00           N
ATOM   2421  CA  ALA I  12       2.094  61.098 145.981  1.00 20.00           C
ATOM   2422  C   ALA I  12       1.375  60.108 146.900  1.00 20.00           C
ATOM   2423  O   ALA I  12       0.542  59.326 146.445  1.00 20.00           O
ATOM   2424  HA  ALA I  12       3.163  61.064 146.191  1.00 20.00           H
ATOM   2425  CB  ALA I  12       1.600  62.533 146.170  1.00 20.00           C
ATOM   2426 1HB  ALA I  12       2.167  63.201 145.520  1.00 20.00           H
ATOM   2427 2HB  ALA I  12       0.542  62.590 145.915  1.00 20.00           H
ATOM   2428 3HB  ALA I  12       1.741  62.832 147.209  1.00 20.00           H
ATOM   2429  HN  ALA I  12       1.065  60.179 144.421  1.00 20.00           H
ATOM   2430  N   PHE I  13       1.722  60.175 148.177  1.00 20.00           N
ATOM   2431  CA  PHE I  13       1.072  59.342 149.174  1.00 20.00           C
ATOM   2432  C   PHE I  13       0.804  60.131 150.458  1.00 20.00           C
ATOM   2433  O   PHE I  13       1.301  61.244 150.621  1.00 20.00           O
ATOM   2434  HA  PHE I  13       0.124  59.010 148.750  1.00 20.00           H
ATOM   2435  CB  PHE I  13       2.029  58.190 149.487  1.00 20.00           C
ATOM   2436 1HB  PHE I  13       2.680  58.029 148.629  1.00 20.00           H
ATOM   2437 2HB  PHE I  13       2.667  58.479 150.322  1.00 20.00           H
ATOM   2438  CG  PHE I  13       1.327  56.875 149.832  1.00 20.00           C
ATOM   2439  HD1 PHE I  13       0.673  56.544 147.837  1.00 20.00           H
ATOM   2440  CD1 PHE I  13       0.687  56.171 148.861  1.00 20.00           C
ATOM   2441  HD2 PHE I  13       1.858  56.974 151.888  1.00 20.00           H
ATOM   2442  CD2 PHE I  13       1.345  56.409 151.110  1.00 20.00           C
ATOM   2443  CE1 PHE I  13       0.036  54.950 149.181  1.00 20.00           C
ATOM   2444  HE1 PHE I  13      -0.478  54.386 148.402  1.00 20.00           H
ATOM   2445  CE2 PHE I  13       0.694  55.188 151.430  1.00 20.00           C
ATOM   2446  HE2 PHE I  13       0.708  54.816 152.454  1.00 20.00           H
ATOM   2447  CZ  PHE I  13       0.053  54.485 150.458  1.00 20.00           C
ATOM   2448  HZ  PHE I  13      -0.446  53.547 150.704  1.00 20.00           H
ATOM   2449  HN  PHE I  13       2.432  60.784 148.532  1.00 20.00           H
ATOM   2450  N   TYR I  14       0.020  59.522 151.335  1.00 20.00           N
ATOM   2451  CA  TYR I  14      -0.564  60.251 152.448  1.00 20.00           C
ATOM   2452  C   TYR I  14      -1.115  61.603 151.990  1.00 20.00           C
ATOM   2453  O   TYR I  14      -0.773  62.641 152.555  1.00 20.00           O
ATOM   2454  HA  TYR I  14      -1.381  59.652 152.852  1.00 20.00           H
ATOM   2455  CB  TYR I  14       0.576  60.489 153.441  1.00 20.00           C
ATOM   2456 1HB  TYR I  14       1.332  61.114 152.967  1.00 20.00           H
ATOM   2457 2HB  TYR I  14       0.191  61.046 154.295  1.00 20.00           H
ATOM   2458  CG  TYR I  14       1.239  59.206 153.946  1.00 20.00           C
ATOM   2459  HD1 TYR I  14       3.146  59.681 153.089  1.00 20.00           H
ATOM   2460  CD1 TYR I  14       2.568  58.960 153.668  1.00 20.00           C
ATOM   2461  HD2 TYR I  14      -0.543  58.487 154.899  1.00 20.00           H
ATOM   2462  CD2 TYR I  14       0.507  58.293 154.679  1.00 20.00           C
ATOM   2463  CE1 TYR I  14       3.192  57.753 154.143  1.00 20.00           C
ATOM   2464  HE1 TYR I  14       4.241  57.547 153.931  1.00 20.00           H
ATOM   2465  HE2 TYR I  14       0.565  56.357 155.734  1.00 20.00           H
ATOM   2466  CE2 TYR I  14       1.131  57.086 155.154  1.00 20.00           C
ATOM   2467  CZ  TYR I  14       2.443  56.875 154.863  1.00 20.00           C
ATOM   2468  OH  TYR I  14       3.032  55.735 155.312  1.00 20.00           O
ATOM   2469  HH  TYR I  14       2.505  55.353 156.071  1.00 20.00           H
ATOM   2470  HN  TYR I  14      -0.218  58.552 151.295  1.00 20.00           H
ATOM   2471  N   THR I  15      -1.960  61.547 150.971  1.00 20.00           N
ATOM   2472  CA  THR I  15      -2.393  62.755 150.291  1.00 20.00           C
ATOM   2473  C   THR I  15      -3.347  63.555 151.180  1.00 20.00           C
ATOM   2474  O   THR I  15      -4.469  63.123 151.440  1.00 20.00           O
ATOM   2475  HA  THR I  15      -1.520  63.383 150.114  1.00 20.00           H
ATOM   2476  HB  THR I  15      -3.530  63.189 148.491  1.00 20.00           H
ATOM   2477  CB  THR I  15      -3.010  62.349 148.951  1.00 20.00           C
ATOM   2478  OG1 THR I  15      -3.822  61.223 149.270  1.00 20.00           O
ATOM   2479  HG1 THR I  15      -4.628  61.517 149.783  1.00 20.00           H
ATOM   2480  CG2 THR I  15      -1.971  61.794 147.973  1.00 20.00           C
ATOM   2481 1HG2 THR I  15      -1.521  60.895 148.393  1.00 20.00           H
ATOM   2482 2HG2 THR I  15      -1.198  62.543 147.802  1.00 20.00           H
ATOM   2483 3HG2 THR I  15      -2.457  61.550 147.028  1.00 20.00           H
ATOM   2484  HN  THR I  15      -2.345  60.698 150.610  1.00 20.00           H
ATOM   2485  N   THR I  16      -2.866  64.707 151.624  1.00 20.00           N
ATOM   2486  CA  THR I  16      -3.693  65.614 152.403  1.00 20.00           C
ATOM   2487  C   THR I  16      -4.757  66.209 151.479  1.00 20.00           C
ATOM   2488  O   THR I  16      -5.879  66.491 151.927  1.00 20.00           O
ATOM   2489  HA  THR I  16      -4.201  65.037 153.175  1.00 20.00           H
ATOM   2490  HB  THR I  16      -3.352  67.463 153.490  1.00 20.00           H
ATOM   2491  CB  THR I  16      -2.774  66.646 153.058  1.00 20.00           C
ATOM   2492  OG1 THR I  16      -1.869  67.015 152.021  1.00 20.00           O
ATOM   2493  HG1 THR I  16      -1.389  67.857 152.268  1.00 20.00           H
ATOM   2494  CG2 THR I  16      -1.876  66.032 154.134  1.00 20.00           C
ATOM   2495 1HG2 THR I  16      -1.237  65.273 153.684  1.00 20.00           H
ATOM   2496 2HG2 THR I  16      -2.495  65.575 154.906  1.00 20.00           H
ATOM   2497 3HG2 THR I  16      -1.257  66.811 154.579  1.00 20.00           H
ATOM   2498  HN  THR I  16      -1.932  65.024 151.459  1.00 20.00           H
ATOM   2499  HXT THR I  16      -5.281  66.820 149.777  1.00 20.00           H
ATOM   2500  OXT THR I  16      -4.483  66.433 150.239  1.00 20.00           O
ATOM   2503  N   LYS J   1      -0.373  70.862 156.557  1.00 20.00           N
ATOM   2504  CA  LYS J   1       0.556  69.831 156.987  1.00 20.00           C
ATOM   2505  C   LYS J   1       1.422  69.404 155.800  1.00 20.00           C
ATOM   2506  O   LYS J   1       1.008  69.529 154.648  1.00 20.00           O
ATOM   2507  HA  LYS J   1       1.203  70.270 157.746  1.00 20.00           H
ATOM   2508  CB  LYS J   1      -0.196  68.673 157.647  1.00 20.00           C
ATOM   2509 1HB  LYS J   1      -1.126  68.485 157.111  1.00 20.00           H
ATOM   2510 2HB  LYS J   1       0.400  67.763 157.581  1.00 20.00           H
ATOM   2511  CG  LYS J   1      -0.501  68.984 159.114  1.00 20.00           C
ATOM   2512 1HG  LYS J   1       0.429  69.176 159.650  1.00 20.00           H
ATOM   2513 2HG  LYS J   1      -1.100  69.892 159.181  1.00 20.00           H
ATOM   2514  CD  LYS J   1      -1.247  67.824 159.777  1.00 20.00           C
ATOM   2515 1HD  LYS J   1      -2.195  67.658 159.266  1.00 20.00           H
ATOM   2516 2HD  LYS J   1      -0.665  66.907 159.675  1.00 20.00           H
ATOM   2517  CE  LYS J   1      -1.502  68.110 161.258  1.00 20.00           C
ATOM   2518 1HE  LYS J   1      -1.913  69.113 161.375  1.00 20.00           H
ATOM   2519 2HE  LYS J   1      -2.245  67.414 161.646  1.00 20.00           H
ATOM   2520  NZ  LYS J   1      -0.247  67.988 162.033  1.00 20.00           N
ATOM   2521 1HZ  LYS J   1      -0.459  68.004 163.024  1.00 20.00           H
ATOM   2522 2HZ  LYS J   1       0.212  67.115 161.799  1.00 20.00           H
ATOM   2523 3HZ  LYS J   1       0.367  68.763 161.807  1.00 20.00           H
ATOM   2524  N   ARG J   2       2.608  68.909 156.122  1.00 20.00           N
ATOM   2525  CA  ARG J   2       3.553  68.503 155.095  1.00 20.00           C
ATOM   2526  C   ARG J   2       3.667  66.978 155.053  1.00 20.00           C
ATOM   2527  O   ARG J   2       4.769  66.436 154.987  1.00 20.00           O
ATOM   2528  HA  ARG J   2       3.138  68.891 154.165  1.00 20.00           H
ATOM   2529  CB  ARG J   2       4.936  69.104 155.350  1.00 20.00           C
ATOM   2530 1HB  ARG J   2       5.351  68.693 156.271  1.00 20.00           H
ATOM   2531 2HB  ARG J   2       5.613  68.824 154.543  1.00 20.00           H
ATOM   2532  CG  ARG J   2       4.860  70.629 155.454  1.00 20.00           C
ATOM   2533 1HG  ARG J   2       3.891  70.922 155.859  1.00 20.00           H
ATOM   2534 2HG  ARG J   2       5.618  70.987 156.151  1.00 20.00           H
ATOM   2535  CD  ARG J   2       5.067  71.283 154.087  1.00 20.00           C
ATOM   2536 1HD  ARG J   2       6.045  71.010 153.688  1.00 20.00           H
ATOM   2537 2HD  ARG J   2       4.322  70.914 153.382  1.00 20.00           H
ATOM   2538  NE  ARG J   2       4.964  72.754 154.208  1.00 20.00           N
ATOM   2539  HE  ARG J   2       4.743  73.136 155.106  1.00 20.00           H
ATOM   2540  CZ  ARG J   2       5.147  73.607 153.191  1.00 20.00           C
ATOM   2541  NH1 ARG J   2       5.445  73.151 151.967  1.00 20.00           N
ATOM   2542 1HH1 ARG J   2       5.532  72.167 151.807  1.00 20.00           H
ATOM   2543 2HH1 ARG J   2       5.580  73.794 151.213  1.00 20.00           H
ATOM   2544  NH2 ARG J   2       5.028  74.922 153.417  1.00 20.00           N
ATOM   2545 1HH2 ARG J   2       5.162  75.572 152.668  1.00 20.00           H
ATOM   2546 2HH2 ARG J   2       4.806  75.254 154.333  1.00 20.00           H
ATOM   2547  HN  ARG J   2       2.926  68.785 157.062  1.00 20.00           H
ATOM   2548  N   LYS J   3       2.513  66.328 155.093  1.00 20.00           N
ATOM   2549  CA  LYS J   3       2.466  64.901 155.360  1.00 20.00           C
ATOM   2550  C   LYS J   3       2.616  64.134 154.044  1.00 20.00           C
ATOM   2551  O   LYS J   3       3.409  63.199 153.954  1.00 20.00           O
ATOM   2552  HA  LYS J   3       3.316  64.660 155.998  1.00 20.00           H
ATOM   2553  CB  LYS J   3       1.199  64.543 156.140  1.00 20.00           C
ATOM   2554 1HB  LYS J   3       1.049  65.260 156.947  1.00 20.00           H
ATOM   2555 2HB  LYS J   3       0.331  64.616 155.484  1.00 20.00           H
ATOM   2556  CG  LYS J   3       1.291  63.129 156.717  1.00 20.00           C
ATOM   2557 1HG  LYS J   3       1.594  62.432 155.935  1.00 20.00           H
ATOM   2558 2HG  LYS J   3       2.060  63.097 157.489  1.00 20.00           H
ATOM   2559  CD  LYS J   3      -0.050  62.689 157.308  1.00 20.00           C
ATOM   2560 1HD  LYS J   3      -0.378  63.413 158.054  1.00 20.00           H
ATOM   2561 2HD  LYS J   3      -0.808  62.674 156.525  1.00 20.00           H
ATOM   2562  CE  LYS J   3       0.060  61.304 157.947  1.00 20.00           C
ATOM   2563 1HE  LYS J   3       0.683  60.659 157.327  1.00 20.00           H
ATOM   2564 2HE  LYS J   3       0.550  61.382 158.917  1.00 20.00           H
ATOM   2565  NZ  LYS J   3      -1.281  60.700 158.109  1.00 20.00           N
ATOM   2566 1HZ  LYS J   3      -1.204  59.846 158.651  1.00 20.00           H
ATOM   2567 2HZ  LYS J   3      -1.890  61.352 158.590  1.00 20.00           H
ATOM   2568 3HZ  LYS J   3      -1.668  60.486 157.197  1.00 20.00           H
ATOM   2569  HN  LYS J   3       1.623  66.760 154.946  1.00 20.00           H
ATOM   2570  N   ARG J   4       1.840  64.560 153.057  1.00 20.00           N
ATOM   2571  CA  ARG J   4       1.779  63.845 151.794  1.00 20.00           C
ATOM   2572  C   ARG J   4       3.150  63.847 151.116  1.00 20.00           C
ATOM   2573  O   ARG J   4       3.702  64.907 150.825  1.00 20.00           O
ATOM   2574  HA  ARG J   4       1.474  62.833 152.060  1.00 20.00           H
ATOM   2575  CB  ARG J   4       0.752  64.479 150.853  1.00 20.00           C
ATOM   2576 1HB  ARG J   4      -0.194  64.612 151.377  1.00 20.00           H
ATOM   2577 2HB  ARG J   4       1.092  65.470 150.552  1.00 20.00           H
ATOM   2578  CG  ARG J   4       0.536  63.610 149.612  1.00 20.00           C
ATOM   2579 1HG  ARG J   4       1.465  63.538 149.047  1.00 20.00           H
ATOM   2580 2HG  ARG J   4       0.268  62.597 149.915  1.00 20.00           H
ATOM   2581  CD  ARG J   4      -0.566  64.189 148.722  1.00 20.00           C
ATOM   2582 1HD  ARG J   4      -0.883  63.445 147.991  1.00 20.00           H
ATOM   2583 2HD  ARG J   4      -1.440  64.436 149.325  1.00 20.00           H
ATOM   2584  NE  ARG J   4      -0.072  65.400 148.029  1.00 20.00           N
ATOM   2585  HE  ARG J   4       0.861  65.703 148.223  1.00 20.00           H
ATOM   2586  CZ  ARG J   4      -0.798  66.116 147.159  1.00 20.00           C
ATOM   2587  NH1 ARG J   4      -2.054  65.755 146.862  1.00 20.00           N
ATOM   2588 1HH1 ARG J   4      -2.457  64.947 147.291  1.00 20.00           H
ATOM   2589 2HH1 ARG J   4      -2.588  66.295 146.211  1.00 20.00           H
ATOM   2590  NH2 ARG J   4      -0.248  67.197 146.590  1.00 20.00           N
ATOM   2591 1HH2 ARG J   4      -0.775  67.742 145.938  1.00 20.00           H
ATOM   2592 2HH2 ARG J   4       0.690  67.459 146.817  1.00 20.00           H
ATOM   2593  HN  ARG J   4       1.263  65.374 153.111  1.00 20.00           H
ATOM   2594  N   ILE J   5       3.661  62.646 150.883  1.00 20.00           N
ATOM   2595  CA  ILE J   5       4.971  62.496 150.272  1.00 20.00           C
ATOM   2596  C   ILE J   5       4.810  62.380 148.755  1.00 20.00           C
ATOM   2597  O   ILE J   5       4.110  61.494 148.267  1.00 20.00           O
ATOM   2598  HA  ILE J   5       5.539  63.399 150.491  1.00 20.00           H
ATOM   2599  HB  ILE J   5       5.161  60.410 150.707  1.00 20.00           H
ATOM   2600  CB  ILE J   5       5.724  61.323 150.902  1.00 20.00           C
ATOM   2601  CG1 ILE J   5       5.814  61.481 152.421  1.00 20.00           C
ATOM   2602 1HG1 ILE J   5       6.363  62.392 152.663  1.00 20.00           H
ATOM   2603 2HG1 ILE J   5       4.814  61.592 152.839  1.00 20.00           H
ATOM   2604  CG2 ILE J   5       7.103  61.149 150.261  1.00 20.00           C
ATOM   2605 1HG2 ILE J   5       6.995  61.085 149.179  1.00 20.00           H
ATOM   2606 2HG2 ILE J   5       7.731  62.003 150.514  1.00 20.00           H
ATOM   2607 3HG2 ILE J   5       7.564  60.235 150.635  1.00 20.00           H
ATOM   2608  CD1 ILE J   5       6.509  60.276 153.058  1.00 20.00           C
ATOM   2609 1HD1 ILE J   5       6.082  59.357 152.657  1.00 20.00           H
ATOM   2610 2HD1 ILE J   5       7.575  60.310 152.833  1.00 20.00           H
ATOM   2611 3HD1 ILE J   5       6.365  60.302 154.138  1.00 20.00           H
ATOM   2612  HN  ILE J   5       3.197  61.789 151.105  1.00 20.00           H
ATOM   2613  N   HIS J   6       5.472  63.287 148.051  1.00 20.00           N
ATOM   2614  CA  HIS J   6       5.440  63.276 146.599  1.00 20.00           C
ATOM   2615  C   HIS J   6       6.505  62.314 146.069  1.00 20.00           C
ATOM   2616  O   HIS J   6       7.690  62.641 146.054  1.00 20.00           O
ATOM   2617  HA  HIS J   6       4.455  62.909 146.310  1.00 20.00           H
ATOM   2618  CB  HIS J   6       5.591  64.693 146.041  1.00 20.00           C
ATOM   2619 1HB  HIS J   6       6.564  65.087 146.337  1.00 20.00           H
ATOM   2620 2HB  HIS J   6       5.584  64.647 144.952  1.00 20.00           H
ATOM   2621  CG  HIS J   6       4.517  65.651 146.497  1.00 20.00           C
ATOM   2622  HD1 HIS J   6       5.633  67.461 146.600  1.00 20.00           H
ATOM   2623  ND1 HIS J   6       4.755  66.996 146.716  1.00 20.00           N
ATOM   2624  CD2 HIS J   6       3.196  65.444 146.772  1.00 20.00           C
ATOM   2625  HD2 HIS J   6       2.673  64.491 146.702  1.00 20.00           H
ATOM   2626  CE1 HIS J   6       3.623  67.564 147.106  1.00 20.00           C
ATOM   2627  HE1 HIS J   6       3.486  68.616 147.355  1.00 20.00           H
ATOM   2628  NE2 HIS J   6       2.658  66.600 147.140  1.00 20.00           N
ATOM   2629  HN  HIS J   6       6.020  64.018 148.457  1.00 20.00           H
ATOM   2630  N   ILE J   7       6.044  61.145 145.648  1.00 20.00           N
ATOM   2631  CA  ILE J   7       6.946  60.117 145.158  1.00 20.00           C
ATOM   2632  C   ILE J   7       7.538  60.561 143.818  1.00 20.00           C
ATOM   2633  O   ILE J   7       8.756  60.635 143.668  1.00 20.00           O
ATOM   2634  HA  ILE J   7       7.757  60.023 145.879  1.00 20.00           H
ATOM   2635  HB  ILE J   7       5.268  58.908 144.615  1.00 20.00           H
ATOM   2636  CB  ILE J   7       6.235  58.764 145.097  1.00 20.00           C
ATOM   2637  CG1 ILE J   7       5.963  58.224 146.503  1.00 20.00           C
ATOM   2638 1HG1 ILE J   7       6.842  57.693 146.868  1.00 20.00           H
ATOM   2639 2HG1 ILE J   7       5.785  59.054 147.187  1.00 20.00           H
ATOM   2640  CG2 ILE J   7       7.022  57.768 144.243  1.00 20.00           C
ATOM   2641 1HG2 ILE J   7       6.932  58.041 143.192  1.00 20.00           H
ATOM   2642 2HG2 ILE J   7       8.072  57.789 144.536  1.00 20.00           H
ATOM   2643 3HG2 ILE J   7       6.622  56.765 144.394  1.00 20.00           H
ATOM   2644  CD1 ILE J   7       4.755  57.286 146.506  1.00 20.00           C
ATOM   2645 1HD1 ILE J   7       3.878  57.821 146.139  1.00 20.00           H
ATOM   2646 2HD1 ILE J   7       4.956  56.432 145.859  1.00 20.00           H
ATOM   2647 3HD1 ILE J   7       4.568  56.937 147.522  1.00 20.00           H
ATOM   2648  HN  ILE J   7       5.075  60.897 145.638  1.00 20.00           H
ATOM   2649  N   GLY J   8       6.648  60.844 142.879  1.00 20.00           N
ATOM   2650  CA  GLY J   8       7.067  61.255 141.550  1.00 20.00           C
ATOM   2651  C   GLY J   8       5.876  61.751 140.728  1.00 20.00           C
ATOM   2652  O   GLY J   8       4.726  61.478 141.068  1.00 20.00           O
ATOM   2653 1HA  GLY J   8       7.814  62.045 141.628  1.00 20.00           H
ATOM   2654 2HA  GLY J   8       7.542  60.417 141.039  1.00 20.00           H
ATOM   2655  HN  GLY J   8       5.658  60.797 143.014  1.00 20.00           H
ATOM   2656  N   PRO J   9       6.127  62.485 139.636  1.00 20.00           N
ATOM   2657  CA  PRO J   9       5.036  63.062 138.846  1.00 20.00           C
ATOM   2658  C   PRO J   9       4.229  62.001 138.117  1.00 20.00           C
ATOM   2659  O   PRO J   9       3.036  62.181 137.874  1.00 20.00           O
ATOM   2660  HA  PRO J   9       4.322  63.562 139.500  1.00 20.00           H
ATOM   2661  CB  PRO J   9       5.750  64.001 137.872  1.00 20.00           C
ATOM   2662 1HB  PRO J   9       5.229  64.061 136.917  1.00 20.00           H
ATOM   2663 2HB  PRO J   9       5.811  65.016 138.265  1.00 20.00           H
ATOM   2664  CG  PRO J   9       7.113  63.387 137.720  1.00 20.00           C
ATOM   2665 1HG  PRO J   9       7.110  62.607 136.959  1.00 20.00           H
ATOM   2666 2HG  PRO J   9       7.848  64.130 137.412  1.00 20.00           H
ATOM   2667  CD  PRO J   9       7.446  62.824 139.071  1.00 20.00           C
ATOM   2668 1HD  PRO J   9       8.087  61.945 138.992  1.00 20.00           H
ATOM   2669 2HD  PRO J   9       7.974  63.550 139.689  1.00 20.00           H
ATOM   2670  N   GLY J  10       4.906  60.912 137.784  1.00 20.00           N
ATOM   2671  CA  GLY J  10       4.239  59.769 137.185  1.00 20.00           C
ATOM   2672  C   GLY J  10       3.978  58.679 138.227  1.00 20.00           C
ATOM   2673  O   GLY J  10       4.253  57.505 137.984  1.00 20.00           O
ATOM   2674 1HA  GLY J  10       3.295  60.085 136.742  1.00 20.00           H
ATOM   2675 2HA  GLY J  10       4.851  59.366 136.379  1.00 20.00           H
ATOM   2676  HN  GLY J  10       5.892  60.804 137.916  1.00 20.00           H
ATOM   2677  N   ARG J  11       3.451  59.106 139.365  1.00 20.00           N
ATOM   2678  CA  ARG J  11       3.105  58.176 140.426  1.00 20.00           C
ATOM   2679  C   ARG J  11       2.140  58.833 141.415  1.00 20.00           C
ATOM   2680  O   ARG J  11       2.346  59.975 141.822  1.00 20.00           O
ATOM   2681  HA  ARG J  11       2.633  57.336 139.916  1.00 20.00           H
ATOM   2682  CB  ARG J  11       4.353  57.707 141.177  1.00 20.00           C
ATOM   2683 1HB  ARG J  11       5.161  57.527 140.468  1.00 20.00           H
ATOM   2684 2HB  ARG J  11       4.691  58.492 141.853  1.00 20.00           H
ATOM   2685  CG  ARG J  11       4.068  56.430 141.970  1.00 20.00           C
ATOM   2686 1HG  ARG J  11       4.787  56.336 142.784  1.00 20.00           H
ATOM   2687 2HG  ARG J  11       3.079  56.493 142.424  1.00 20.00           H
ATOM   2688  CD  ARG J  11       4.146  55.196 141.069  1.00 20.00           C
ATOM   2689 1HD  ARG J  11       3.440  55.294 140.244  1.00 20.00           H
ATOM   2690 2HD  ARG J  11       5.140  55.118 140.631  1.00 20.00           H
ATOM   2691  NE  ARG J  11       3.841  53.978 141.852  1.00 20.00           N
ATOM   2692  HE  ARG J  11       3.583  54.090 142.812  1.00 20.00           H
ATOM   2693  CZ  ARG J  11       3.890  52.734 141.356  1.00 20.00           C
ATOM   2694  NH1 ARG J  11       4.230  52.525 140.077  1.00 20.00           N
ATOM   2695 1HH1 ARG J  11       4.450  53.301 139.485  1.00 20.00           H
ATOM   2696 2HH1 ARG J  11       4.264  51.594 139.714  1.00 20.00           H
ATOM   2697  NH2 ARG J  11       3.593  51.703 142.158  1.00 20.00           N
ATOM   2698 1HH2 ARG J  11       3.625  50.768 141.803  1.00 20.00           H
ATOM   2699 2HH2 ARG J  11       3.341  51.867 143.112  1.00 20.00           H
ATOM   2700  HN  ARG J  11       3.261  60.067 139.567  1.00 20.00           H
ATOM   2701  N   ALA J  12       1.107  58.083 141.772  1.00 20.00           N
ATOM   2702  CA  ALA J  12       0.144  58.554 142.753  1.00 20.00           C
ATOM   2703  C   ALA J  12       0.858  58.800 144.084  1.00 20.00           C
ATOM   2704  O   ALA J  12       1.672  57.986 144.515  1.00 20.00           O
ATOM   2705  HA  ALA J  12      -0.265  59.497 142.390  1.00 20.00           H
ATOM   2706  CB  ALA J  12      -0.993  57.539 142.880  1.00 20.00           C
ATOM   2707 1HB  ALA J  12      -1.481  57.417 141.913  1.00 20.00           H
ATOM   2708 2HB  ALA J  12      -0.590  56.580 143.207  1.00 20.00           H
ATOM   2709 3HB  ALA J  12      -1.719  57.896 143.611  1.00 20.00           H
ATOM   2710  HN  ALA J  12       0.924  57.172 141.404  1.00 20.00           H
ATOM   2711  N   PHE J  13       0.525  59.927 144.697  1.00 20.00           N
ATOM   2712  CA  PHE J  13       1.152  60.309 145.951  1.00 20.00           C
ATOM   2713  C   PHE J  13       0.532  59.553 147.127  1.00 20.00           C
ATOM   2714  O   PHE J  13      -0.588  59.054 147.028  1.00 20.00           O
ATOM   2715  HA  PHE J  13       2.209  60.055 145.874  1.00 20.00           H
ATOM   2716  CB  PHE J  13       0.905  61.808 146.135  1.00 20.00           C
ATOM   2717 1HB  PHE J  13      -0.151  61.967 146.355  1.00 20.00           H
ATOM   2718 2HB  PHE J  13       1.466  62.154 147.003  1.00 20.00           H
ATOM   2719  CG  PHE J  13       1.293  62.657 144.923  1.00 20.00           C
ATOM   2720  HD1 PHE J  13       3.198  61.735 144.717  1.00 20.00           H
ATOM   2721  CD1 PHE J  13       2.504  62.481 144.330  1.00 20.00           C
ATOM   2722  HD2 PHE J  13      -0.543  63.729 144.915  1.00 20.00           H
ATOM   2723  CD2 PHE J  13       0.428  63.587 144.439  1.00 20.00           C
ATOM   2724  CE1 PHE J  13       2.864  63.268 143.204  1.00 20.00           C
ATOM   2725  HE1 PHE J  13       3.835  63.127 142.729  1.00 20.00           H
ATOM   2726  CE2 PHE J  13       0.788  64.375 143.314  1.00 20.00           C
ATOM   2727  HE2 PHE J  13       0.094  65.121 142.927  1.00 20.00           H
ATOM   2728  CZ  PHE J  13       1.999  64.199 142.721  1.00 20.00           C
ATOM   2729  HZ  PHE J  13       2.275  64.804 141.857  1.00 20.00           H
ATOM   2730  HN  PHE J  13      -0.158  60.571 144.352  1.00 20.00           H
ATOM   2731  N   TYR J  14       1.287  59.493 148.215  1.00 20.00           N
ATOM   2732  CA  TYR J  14       0.812  58.834 149.420  1.00 20.00           C
ATOM   2733  C   TYR J  14       1.436  59.460 150.669  1.00 20.00           C
ATOM   2734  O   TYR J  14       2.533  60.013 150.609  1.00 20.00           O
ATOM   2735  HA  TYR J  14      -0.270  58.954 149.464  1.00 20.00           H
ATOM   2736  CB  TYR J  14       1.269  57.378 149.311  1.00 20.00           C
ATOM   2737 1HB  TYR J  14       2.321  57.357 149.029  1.00 20.00           H
ATOM   2738 2HB  TYR J  14       1.193  56.910 150.293  1.00 20.00           H
ATOM   2739  CG  TYR J  14       0.470  56.548 148.304  1.00 20.00           C
ATOM   2740  HD1 TYR J  14       2.064  56.484 146.873  1.00 20.00           H
ATOM   2741  CD1 TYR J  14       1.043  56.182 147.103  1.00 20.00           C
ATOM   2742  HD2 TYR J  14      -1.277  56.456 149.545  1.00 20.00           H
ATOM   2743  CD2 TYR J  14      -0.824  56.167 148.596  1.00 20.00           C
ATOM   2744  CE1 TYR J  14       0.290  55.402 146.155  1.00 20.00           C
ATOM   2745  HE1 TYR J  14       0.731  55.106 145.203  1.00 20.00           H
ATOM   2746  HE2 TYR J  14      -2.599  55.078 147.866  1.00 20.00           H
ATOM   2747  CE2 TYR J  14      -1.576  55.386 147.648  1.00 20.00           C
ATOM   2748  CZ  TYR J  14      -0.982  55.042 146.475  1.00 20.00           C
ATOM   2749  OH  TYR J  14      -1.692  54.305 145.579  1.00 20.00           O
ATOM   2750  HH  TYR J  14      -2.666  54.342 145.802  1.00 20.00           H
ATOM   2751  HN  TYR J  14       2.205  59.883 148.280  1.00 20.00           H
ATOM   2752  N   THR J  15       0.710  59.352 151.772  1.00 20.00           N
ATOM   2753  CA  THR J  15       1.295  59.590 153.080  1.00 20.00           C
ATOM   2754  C   THR J  15       2.141  58.391 153.513  1.00 20.00           C
ATOM   2755  O   THR J  15       3.317  58.542 153.840  1.00 20.00           O
ATOM   2756  HA  THR J  15       1.967  60.445 153.005  1.00 20.00           H
ATOM   2757  HB  THR J  15       0.521  59.925 155.082  1.00 20.00           H
ATOM   2758  CB  THR J  15       0.161  59.917 154.053  1.00 20.00           C
ATOM   2759  OG1 THR J  15      -0.839  58.945 153.759  1.00 20.00           O
ATOM   2760  HG1 THR J  15      -1.467  58.855 154.533  1.00 20.00           H
ATOM   2761  CG2 THR J  15      -0.514  61.253 153.738  1.00 20.00           C
ATOM   2762 1HG2 THR J  15      -0.863  61.250 152.706  1.00 20.00           H
ATOM   2763 2HG2 THR J  15       0.201  62.064 153.878  1.00 20.00           H
ATOM   2764 3HG2 THR J  15      -1.363  61.398 154.407  1.00 20.00           H
ATOM   2765  HN  THR J  15      -0.260  59.106 151.781  1.00 20.00           H
ATOM   2766  N   THR J  16       1.509  57.227 153.500  1.00 20.00           N
ATOM   2767  CA  THR J  16       2.220  55.986 153.758  1.00 20.00           C
ATOM   2768  C   THR J  16       1.585  54.881 152.911  1.00 20.00           C
ATOM   2769  O   THR J  16       2.184  53.808 152.742  1.00 20.00           O
ATOM   2770  HA  THR J  16       3.253  56.108 153.433  1.00 20.00           H
ATOM   2771  HB  THR J  16       2.606  56.570 155.815  1.00 20.00           H
ATOM   2772  CB  THR J  16       2.187  55.727 155.266  1.00 20.00           C
ATOM   2773  OG1 THR J  16       2.875  54.488 155.420  1.00 20.00           O
ATOM   2774  HG1 THR J  16       3.193  54.389 156.363  1.00 20.00           H
ATOM   2775  CG2 THR J  16       0.775  55.435 155.778  1.00 20.00           C
ATOM   2776 1HG2 THR J  16       0.375  54.560 155.265  1.00 20.00           H
ATOM   2777 2HG2 THR J  16       0.133  56.295 155.585  1.00 20.00           H
ATOM   2778 3HG2 THR J  16       0.811  55.241 156.851  1.00 20.00           H
ATOM   2779  HN  THR J  16       0.531  57.123 153.319  1.00 20.00           H
ATOM   2780  HXT THR J  16       0.152  54.249 151.867  1.00 20.00           H
ATOM   2781  OXT THR J  16       0.421  55.060 152.385  1.00 20.00           O
ATOM   2784  N   LYS K   1      -0.870  70.397 156.269  1.00 20.00           N
ATOM   2785  CA  LYS K   1       0.419  70.048 156.841  1.00 20.00           C
ATOM   2786  C   LYS K   1       1.355  69.574 155.727  1.00 20.00           C
ATOM   2787  O   LYS K   1       0.940  69.443 154.576  1.00 20.00           O
ATOM   2788  HA  LYS K   1       0.837  70.954 157.281  1.00 20.00           H
ATOM   2789  CB  LYS K   1       0.246  69.033 157.972  1.00 20.00           C
ATOM   2790 1HB  LYS K   1      -0.260  68.144 157.595  1.00 20.00           H
ATOM   2791 2HB  LYS K   1       1.225  68.714 158.332  1.00 20.00           H
ATOM   2792  CG  LYS K   1      -0.557  69.632 159.128  1.00 20.00           C
ATOM   2793 1HG  LYS K   1      -0.125  70.590 159.418  1.00 20.00           H
ATOM   2794 2HG  LYS K   1      -1.579  69.828 158.803  1.00 20.00           H
ATOM   2795  CD  LYS K   1      -0.572  68.689 160.333  1.00 20.00           C
ATOM   2796 1HD  LYS K   1      -1.031  67.741 160.051  1.00 20.00           H
ATOM   2797 2HD  LYS K   1       0.451  68.469 160.640  1.00 20.00           H
ATOM   2798  CE  LYS K   1      -1.340  69.306 161.503  1.00 20.00           C
ATOM   2799 1HE  LYS K   1      -0.947  70.300 161.720  1.00 20.00           H
ATOM   2800 2HE  LYS K   1      -2.389  69.429 161.233  1.00 20.00           H
ATOM   2801  NZ  LYS K   1      -1.229  68.450 162.705  1.00 20.00           N
ATOM   2802 1HZ  LYS K   1      -1.759  68.863 163.465  1.00 20.00           H
ATOM   2803 2HZ  LYS K   1      -1.597  67.528 162.499  1.00 20.00           H
ATOM   2804 3HZ  LYS K   1      -0.255  68.372 162.976  1.00 20.00           H
ATOM   2805  N   ARG K   2       2.600  69.329 156.108  1.00 20.00           N
ATOM   2806  CA  ARG K   2       3.604  68.896 155.151  1.00 20.00           C
ATOM   2807  C   ARG K   2       3.764  67.375 155.201  1.00 20.00           C
ATOM   2808  O   ARG K   2       4.882  66.867 155.261  1.00 20.00           O
ATOM   2809  HA  ARG K   2       3.223  69.219 154.182  1.00 20.00           H
ATOM   2810  CB  ARG K   2       4.956  69.554 155.436  1.00 20.00           C
ATOM   2811 1HB  ARG K   2       5.334  69.214 156.400  1.00 20.00           H
ATOM   2812 2HB  ARG K   2       5.681  69.244 154.682  1.00 20.00           H
ATOM   2813  CG  ARG K   2       4.834  71.079 155.438  1.00 20.00           C
ATOM   2814 1HG  ARG K   2       3.843  71.367 155.787  1.00 20.00           H
ATOM   2815 2HG  ARG K   2       5.554  71.504 156.137  1.00 20.00           H
ATOM   2816  CD  ARG K   2       5.075  71.650 154.039  1.00 20.00           C
ATOM   2817 1HD  ARG K   2       6.059  71.352 153.680  1.00 20.00           H
ATOM   2818 2HD  ARG K   2       4.343  71.244 153.341  1.00 20.00           H
ATOM   2819  NE  ARG K   2       4.975  73.127 154.072  1.00 20.00           N
ATOM   2820  HE  ARG K   2       4.723  73.561 154.937  1.00 20.00           H
ATOM   2821  CZ  ARG K   2       5.202  73.918 153.015  1.00 20.00           C
ATOM   2822  NH1 ARG K   2       5.543  73.391 151.831  1.00 20.00           N
ATOM   2823 1HH1 ARG K   2       5.630  72.400 151.731  1.00 20.00           H
ATOM   2824 2HH1 ARG K   2       5.711  73.989 151.047  1.00 20.00           H
ATOM   2825  NH2 ARG K   2       5.083  75.245 153.159  1.00 20.00           N
ATOM   2826 1HH2 ARG K   2       5.249  75.850 152.380  1.00 20.00           H
ATOM   2827 2HH2 ARG K   2       4.828  75.631 154.046  1.00 20.00           H
ATOM   2828  HN  ARG K   2       2.925  69.422 157.049  1.00 20.00           H
ATOM   2829  N   LYS K   3       2.629  66.692 155.175  1.00 20.00           N
ATOM   2830  CA  LYS K   3       2.617  65.253 155.375  1.00 20.00           C
ATOM   2831  C   LYS K   3       2.834  64.554 154.031  1.00 20.00           C
ATOM   2832  O   LYS K   3       3.594  63.591 153.944  1.00 20.00           O
ATOM   2833  HA  LYS K   3       3.453  65.007 156.030  1.00 20.00           H
ATOM   2834  CB  LYS K   3       1.337  64.822 156.093  1.00 20.00           C
ATOM   2835 1HB  LYS K   3       1.173  65.456 156.965  1.00 20.00           H
ATOM   2836 2HB  LYS K   3       0.481  64.961 155.433  1.00 20.00           H
ATOM   2837  CG  LYS K   3       1.419  63.358 156.529  1.00 20.00           C
ATOM   2838 1HG  LYS K   3       1.711  62.738 155.681  1.00 20.00           H
ATOM   2839 2HG  LYS K   3       2.192  63.243 157.289  1.00 20.00           H
ATOM   2840  CD  LYS K   3       0.077  62.874 157.083  1.00 20.00           C
ATOM   2841 1HD  LYS K   3      -0.242  63.528 157.895  1.00 20.00           H
ATOM   2842 2HD  LYS K   3      -0.685  62.936 156.306  1.00 20.00           H
ATOM   2843  CE  LYS K   3       0.180  61.435 157.591  1.00 20.00           C
ATOM   2844 1HE  LYS K   3       0.682  60.816 156.847  1.00 20.00           H
ATOM   2845 2HE  LYS K   3       0.788  61.404 158.494  1.00 20.00           H
ATOM   2846  NZ  LYS K   3      -1.166  60.888 157.873  1.00 20.00           N
ATOM   2847 1HZ  LYS K   3      -1.076  59.971 158.298  1.00 20.00           H
ATOM   2848 2HZ  LYS K   3      -1.656  61.507 158.508  1.00 20.00           H
ATOM   2849 3HZ  LYS K   3      -1.688  60.809 157.007  1.00 20.00           H
ATOM   2850  HN  LYS K   3       1.731  67.104 155.021  1.00 20.00           H
ATOM   2851  N   ARG K   4       2.151  65.065 153.018  1.00 20.00           N
ATOM   2852  CA  ARG K   4       2.118  64.401 151.726  1.00 20.00           C
ATOM   2853  C   ARG K   4       3.540  64.175 151.209  1.00 20.00           C
ATOM   2854  O   ARG K   4       4.323  65.118 151.102  1.00 20.00           O
ATOM   2855  HA  ARG K   4       1.614  63.453 151.913  1.00 20.00           H
ATOM   2856  CB  ARG K   4       1.336  65.225 150.702  1.00 20.00           C
ATOM   2857 1HB  ARG K   4       0.354  65.474 151.104  1.00 20.00           H
ATOM   2858 2HB  ARG K   4       1.853  66.167 150.517  1.00 20.00           H
ATOM   2859  CG  ARG K   4       1.175  64.458 149.388  1.00 20.00           C
ATOM   2860 1HG  ARG K   4       2.154  64.289 148.939  1.00 20.00           H
ATOM   2861 2HG  ARG K   4       0.742  63.478 149.586  1.00 20.00           H
ATOM   2862  CD  ARG K   4       0.285  65.227 148.409  1.00 20.00           C
ATOM   2863 1HD  ARG K   4      -0.129  64.544 147.668  1.00 20.00           H
ATOM   2864 2HD  ARG K   4      -0.558  65.668 148.942  1.00 20.00           H
ATOM   2865  NE  ARG K   4       1.069  66.287 147.738  1.00 20.00           N
ATOM   2866  HE  ARG K   4       2.019  66.418 148.021  1.00 20.00           H
ATOM   2867  CZ  ARG K   4       0.586  67.083 146.774  1.00 20.00           C
ATOM   2868  NH1 ARG K   4      -0.680  66.952 146.356  1.00 20.00           N
ATOM   2869 1HH1 ARG K   4      -1.272  66.257 146.763  1.00 20.00           H
ATOM   2870 2HH1 ARG K   4      -1.034  67.550 145.636  1.00 20.00           H
ATOM   2871  NH2 ARG K   4       1.388  68.011 146.235  1.00 20.00           N
ATOM   2872 1HH2 ARG K   4       1.042  68.613 145.515  1.00 20.00           H
ATOM   2873 2HH2 ARG K   4       2.331  68.102 146.553  1.00 20.00           H
ATOM   2874  HN  ARG K   4       1.628  65.916 153.069  1.00 20.00           H
ATOM   2875  N   ILE K   5       3.832  62.919 150.903  1.00 20.00           N
ATOM   2876  CA  ILE K   5       5.115  62.570 150.316  1.00 20.00           C
ATOM   2877  C   ILE K   5       4.949  62.397 148.805  1.00 20.00           C
ATOM   2878  O   ILE K   5       4.072  61.664 148.353  1.00 20.00           O
ATOM   2879  HA  ILE K   5       5.794  63.404 150.496  1.00 20.00           H
ATOM   2880  HB  ILE K   5       5.057  60.493 150.820  1.00 20.00           H
ATOM   2881  CB  ILE K   5       5.708  61.345 151.014  1.00 20.00           C
ATOM   2882  CG1 ILE K   5       5.751  61.545 152.530  1.00 20.00           C
ATOM   2883 1HG1 ILE K   5       6.336  62.433 152.767  1.00 20.00           H
ATOM   2884 2HG1 ILE K   5       4.742  61.718 152.906  1.00 20.00           H
ATOM   2885  CG2 ILE K   5       7.085  61.001 150.442  1.00 20.00           C
ATOM   2886 1HG2 ILE K   5       7.009  60.878 149.362  1.00 20.00           H
ATOM   2887 2HG2 ILE K   5       7.783  61.806 150.668  1.00 20.00           H
ATOM   2888 3HG2 ILE K   5       7.442  60.073 150.889  1.00 20.00           H
ATOM   2889  CD1 ILE K   5       6.359  60.326 153.227  1.00 20.00           C
ATOM   2890 1HD1 ILE K   5       5.932  59.416 152.806  1.00 20.00           H
ATOM   2891 2HD1 ILE K   5       7.439  60.324 153.078  1.00 20.00           H
ATOM   2892 3HD1 ILE K   5       6.140  60.370 154.294  1.00 20.00           H
ATOM   2893  HN  ILE K   5       3.211  62.149 151.048  1.00 20.00           H
ATOM   2894  N   HIS K   6       5.807  63.086 148.065  1.00 20.00           N
ATOM   2895  CA  HIS K   6       5.810  62.967 146.617  1.00 20.00           C
ATOM   2896  C   HIS K   6       6.707  61.800 146.200  1.00 20.00           C
ATOM   2897  O   HIS K   6       7.930  61.889 146.293  1.00 20.00           O
ATOM   2898  HA  HIS K   6       4.784  62.750 146.319  1.00 20.00           H
ATOM   2899  CB  HIS K   6       6.215  64.290 145.964  1.00 20.00           C
ATOM   2900 1HB  HIS K   6       7.293  64.417 146.063  1.00 20.00           H
ATOM   2901 2HB  HIS K   6       5.997  64.239 144.898  1.00 20.00           H
ATOM   2902  CG  HIS K   6       5.525  65.500 146.548  1.00 20.00           C
ATOM   2903  HD1 HIS K   6       7.148  66.406 147.586  1.00 20.00           H
ATOM   2904  ND1 HIS K   6       6.181  66.432 147.331  1.00 20.00           N
ATOM   2905  CD2 HIS K   6       4.230  65.919 146.453  1.00 20.00           C
ATOM   2906  HD2 HIS K   6       3.435  65.414 145.905  1.00 20.00           H
ATOM   2907  CE1 HIS K   6       5.312  67.366 147.687  1.00 20.00           C
ATOM   2908  HE1 HIS K   6       5.524  68.237 148.307  1.00 20.00           H
ATOM   2909  NE2 HIS K   6       4.103  67.046 147.142  1.00 20.00           N
ATOM   2910  HN  HIS K   6       6.489  63.714 148.439  1.00 20.00           H
ATOM   2911  N   ILE K   7       6.065  60.733 145.748  1.00 20.00           N
ATOM   2912  CA  ILE K   7       6.784  59.632 145.130  1.00 20.00           C
ATOM   2913  C   ILE K   7       7.411  60.110 143.819  1.00 20.00           C
ATOM   2914  O   ILE K   7       8.605  59.918 143.592  1.00 20.00           O
ATOM   2915  HA  ILE K   7       7.585  59.342 145.811  1.00 20.00           H
ATOM   2916  HB  ILE K   7       4.929  58.755 144.526  1.00 20.00           H
ATOM   2917  CB  ILE K   7       5.867  58.418 144.967  1.00 20.00           C
ATOM   2918  CG1 ILE K   7       5.532  57.797 146.324  1.00 20.00           C
ATOM   2919 1HG1 ILE K   7       6.341  57.138 146.637  1.00 20.00           H
ATOM   2920 2HG1 ILE K   7       5.451  58.582 147.077  1.00 20.00           H
ATOM   2921  CG2 ILE K   7       6.477  57.397 144.004  1.00 20.00           C
ATOM   2922 1HG2 ILE K   7       6.524  57.824 143.003  1.00 20.00           H
ATOM   2923 2HG2 ILE K   7       7.482  57.139 144.337  1.00 20.00           H
ATOM   2924 3HG2 ILE K   7       5.858  56.499 143.987  1.00 20.00           H
ATOM   2925  CD1 ILE K   7       4.222  57.010 146.258  1.00 20.00           C
ATOM   2926 1HD1 ILE K   7       3.411  57.677 145.967  1.00 20.00           H
ATOM   2927 2HD1 ILE K   7       4.315  56.210 145.524  1.00 20.00           H
ATOM   2928 3HD1 ILE K   7       4.006  56.581 147.237  1.00 20.00           H
ATOM   2929  HN  ILE K   7       5.073  60.614 145.799  1.00 20.00           H
ATOM   2930  N   GLY K   8       6.579  60.724 142.991  1.00 20.00           N
ATOM   2931  CA  GLY K   8       7.034  61.219 141.703  1.00 20.00           C
ATOM   2932  C   GLY K   8       6.092  62.299 141.167  1.00 20.00           C
ATOM   2933  O   GLY K   8       5.134  62.681 141.838  1.00 20.00           O
ATOM   2934 1HA  GLY K   8       8.041  61.626 141.802  1.00 20.00           H
ATOM   2935 2HA  GLY K   8       7.092  60.395 140.992  1.00 20.00           H
ATOM   2936  HN  GLY K   8       5.612  60.884 143.188  1.00 20.00           H
ATOM   2937  N   PRO K   9       6.344  62.807 139.953  1.00 20.00           N
ATOM   2938  CA  PRO K   9       5.491  63.852 139.381  1.00 20.00           C
ATOM   2939  C   PRO K   9       4.105  63.337 139.030  1.00 20.00           C
ATOM   2940  O   PRO K   9       3.944  62.579 138.074  1.00 20.00           O
ATOM   2941  HA  PRO K   9       5.324  64.643 140.111  1.00 20.00           H
ATOM   2942  CB  PRO K   9       6.260  64.306 138.138  1.00 20.00           C
ATOM   2943 1HB  PRO K   9       5.585  64.617 137.340  1.00 20.00           H
ATOM   2944 2HB  PRO K   9       6.908  65.155 138.355  1.00 20.00           H
ATOM   2945  CG  PRO K   9       7.053  63.092 137.746  1.00 20.00           C
ATOM   2946 1HG  PRO K   9       6.461  62.417 137.128  1.00 20.00           H
ATOM   2947 2HG  PRO K   9       7.933  63.367 137.165  1.00 20.00           H
ATOM   2948  CD  PRO K   9       7.442  62.439 139.041  1.00 20.00           C
ATOM   2949 1HD  PRO K   9       7.530  61.358 138.934  1.00 20.00           H
ATOM   2950 2HD  PRO K   9       8.403  62.804 139.401  1.00 20.00           H
ATOM   2951  N   GLY K  10       3.132  63.766 139.820  1.00 20.00           N
ATOM   2952  CA  GLY K  10       1.780  63.248 139.692  1.00 20.00           C
ATOM   2953  C   GLY K  10       1.661  61.863 140.331  1.00 20.00           C
ATOM   2954  O   GLY K  10       0.960  60.995 139.813  1.00 20.00           O
ATOM   2955 1HA  GLY K  10       1.078  63.933 140.166  1.00 20.00           H
ATOM   2956 2HA  GLY K  10       1.508  63.191 138.638  1.00 20.00           H
ATOM   2957  HN  GLY K  10       3.255  64.453 140.536  1.00 20.00           H
ATOM   2958  N   ARG K  11       2.355  61.700 141.447  1.00 20.00           N
ATOM   2959  CA  ARG K  11       2.215  60.494 142.246  1.00 20.00           C
ATOM   2960  C   ARG K  11       2.671  60.754 143.684  1.00 20.00           C
ATOM   2961  O   ARG K  11       3.810  61.156 143.914  1.00 20.00           O
ATOM   2962  HA  ARG K  11       1.152  60.257 142.209  1.00 20.00           H
ATOM   2963  CB  ARG K  11       3.036  59.345 141.658  1.00 20.00           C
ATOM   2964 1HB  ARG K  11       2.860  59.280 140.584  1.00 20.00           H
ATOM   2965 2HB  ARG K  11       4.099  59.545 141.796  1.00 20.00           H
ATOM   2966  CG  ARG K  11       2.671  58.015 142.321  1.00 20.00           C
ATOM   2967 1HG  ARG K  11       2.940  58.046 143.377  1.00 20.00           H
ATOM   2968 2HG  ARG K  11       1.593  57.864 142.271  1.00 20.00           H
ATOM   2969  CD  ARG K  11       3.388  56.848 141.640  1.00 20.00           C
ATOM   2970 1HD  ARG K  11       3.104  56.800 140.589  1.00 20.00           H
ATOM   2971 2HD  ARG K  11       4.466  57.004 141.671  1.00 20.00           H
ATOM   2972  NE  ARG K  11       3.042  55.578 142.315  1.00 20.00           N
ATOM   2973  HE  ARG K  11       2.444  55.620 143.116  1.00 20.00           H
ATOM   2974  CZ  ARG K  11       3.480  54.374 141.922  1.00 20.00           C
ATOM   2975  NH1 ARG K  11       4.284  54.258 140.856  1.00 20.00           N
ATOM   2976 1HH1 ARG K  11       4.561  55.073 140.348  1.00 20.00           H
ATOM   2977 2HH1 ARG K  11       4.607  53.356 140.569  1.00 20.00           H
ATOM   2978  NH2 ARG K  11       3.102  53.288 142.610  1.00 20.00           N
ATOM   2979 1HH2 ARG K  11       3.420  52.383 142.330  1.00 20.00           H
ATOM   2980 2HH2 ARG K  11       2.502  53.384 143.405  1.00 20.00           H
ATOM   2981  HN  ARG K  11       3.003  62.372 141.806  1.00 20.00           H
ATOM   2982  N   ALA K  12       1.757  60.515 144.613  1.00 20.00           N
ATOM   2983  CA  ALA K  12       1.935  60.985 145.976  1.00 20.00           C
ATOM   2984  C   ALA K  12       1.283  59.994 146.942  1.00 20.00           C
ATOM   2985  O   ALA K  12       0.506  59.136 146.526  1.00 20.00           O
ATOM   2986  HA  ALA K  12       3.006  61.024 146.177  1.00 20.00           H
ATOM   2987  CB  ALA K  12       1.357  62.395 146.109  1.00 20.00           C
ATOM   2988 1HB  ALA K  12       1.848  63.058 145.397  1.00 20.00           H
ATOM   2989 2HB  ALA K  12       0.286  62.370 145.904  1.00 20.00           H
ATOM   2990 3HB  ALA K  12       1.523  62.762 147.122  1.00 20.00           H
ATOM   2991  HN  ALA K  12       0.909  60.011 144.447  1.00 20.00           H
ATOM   2992  N   PHE K  13       1.623  60.145 148.214  1.00 20.00           N
ATOM   2993  CA  PHE K  13       1.031  59.317 149.250  1.00 20.00           C
ATOM   2994  C   PHE K  13       0.843  60.110 150.545  1.00 20.00           C
ATOM   2995  O   PHE K  13       1.390  61.201 150.694  1.00 20.00           O
ATOM   2996  HA  PHE K  13       0.059  58.986 148.884  1.00 20.00           H
ATOM   2997  CB  PHE K  13       2.001  58.163 149.510  1.00 20.00           C
ATOM   2998 1HB  PHE K  13       2.618  58.013 148.623  1.00 20.00           H
ATOM   2999 2HB  PHE K  13       2.673  58.442 150.322  1.00 20.00           H
ATOM   3000  CG  PHE K  13       1.316  56.842 149.866  1.00 20.00           C
ATOM   3001  HD1 PHE K  13       0.659  56.490 147.875  1.00 20.00           H
ATOM   3002  CD1 PHE K  13       0.680  56.124 148.902  1.00 20.00           C
ATOM   3003  HD2 PHE K  13       1.853  56.960 151.920  1.00 20.00           H
ATOM   3004  CD2 PHE K  13       1.343  56.385 151.147  1.00 20.00           C
ATOM   3005  CE1 PHE K  13       0.044  54.898 149.232  1.00 20.00           C
ATOM   3006  HE1 PHE K  13      -0.466  54.323 148.459  1.00 20.00           H
ATOM   3007  CE2 PHE K  13       0.708  55.159 151.477  1.00 20.00           C
ATOM   3008  HE2 PHE K  13       0.729  54.793 152.504  1.00 20.00           H
ATOM   3009  CZ  PHE K  13       0.072  54.442 150.513  1.00 20.00           C
ATOM   3010  HZ  PHE K  13      -0.416  53.501 150.767  1.00 20.00           H
ATOM   3011  HN  PHE K  13       2.289  60.816 148.538  1.00 20.00           H
ATOM   3012  N   TYR K  14       0.066  59.531 151.449  1.00 20.00           N
ATOM   3013  CA  TYR K  14      -0.460  60.283 152.575  1.00 20.00           C
ATOM   3014  C   TYR K  14      -0.980  61.650 152.127  1.00 20.00           C
ATOM   3015  O   TYR K  14      -0.568  62.680 152.660  1.00 20.00           O
ATOM   3016  HA  TYR K  14      -1.284  59.713 153.005  1.00 20.00           H
ATOM   3017  CB  TYR K  14       0.715  60.485 153.533  1.00 20.00           C
ATOM   3018 1HB  TYR K  14       1.485  61.070 153.029  1.00 20.00           H
ATOM   3019 2HB  TYR K  14       0.378  61.073 154.387  1.00 20.00           H
ATOM   3020  CG  TYR K  14       1.336  59.182 154.041  1.00 20.00           C
ATOM   3021  HD1 TYR K  14       3.220  59.535 153.082  1.00 20.00           H
ATOM   3022  CD1 TYR K  14       2.635  58.861 153.707  1.00 20.00           C
ATOM   3023  HD2 TYR K  14      -0.432  58.583 155.097  1.00 20.00           H
ATOM   3024  CD2 TYR K  14       0.595  58.329 154.833  1.00 20.00           C
ATOM   3025  CE1 TYR K  14       3.219  57.635 154.186  1.00 20.00           C
ATOM   3026  HE1 TYR K  14       4.245  57.369 153.930  1.00 20.00           H
ATOM   3027  HE2 TYR K  14       0.606  56.419 155.938  1.00 20.00           H
ATOM   3028  CE2 TYR K  14       1.179  57.102 155.312  1.00 20.00           C
ATOM   3029  CZ  TYR K  14       2.462  56.816 154.964  1.00 20.00           C
ATOM   3030  OH  TYR K  14       3.014  55.658 155.416  1.00 20.00           O
ATOM   3031  HH  TYR K  14       2.513  55.330 156.217  1.00 20.00           H
ATOM   3032  HN  TYR K  14      -0.204  58.568 151.420  1.00 20.00           H
ATOM   3033  N   THR K  15      -1.876  61.617 151.152  1.00 20.00           N
ATOM   3034  CA  THR K  15      -2.389  62.843 150.565  1.00 20.00           C
ATOM   3035  C   THR K  15      -3.007  63.734 151.644  1.00 20.00           C
ATOM   3036  O   THR K  15      -3.814  63.271 152.449  1.00 20.00           O
ATOM   3037  HA  THR K  15      -1.552  63.395 150.136  1.00 20.00           H
ATOM   3038  HB  THR K  15      -4.279  62.025 149.873  1.00 20.00           H
ATOM   3039  CB  THR K  15      -3.371  62.462 149.456  1.00 20.00           C
ATOM   3040  OG1 THR K  15      -2.616  61.608 148.601  1.00 20.00           O
ATOM   3041  HG1 THR K  15      -3.230  61.084 148.011  1.00 20.00           H
ATOM   3042  CG2 THR K  15      -3.740  63.650 148.565  1.00 20.00           C
ATOM   3043 1HG2 THR K  15      -2.837  64.053 148.106  1.00 20.00           H
ATOM   3044 2HG2 THR K  15      -4.217  64.422 149.169  1.00 20.00           H
ATOM   3045 3HG2 THR K  15      -4.428  63.321 147.787  1.00 20.00           H
ATOM   3046  HN  THR K  15      -2.250  60.775 150.765  1.00 20.00           H
ATOM   3047  N   THR K  16      -2.604  64.996 151.627  1.00 20.00           N
ATOM   3048  CA  THR K  16      -2.992  65.920 152.680  1.00 20.00           C
ATOM   3049  C   THR K  16      -3.294  67.278 152.043  1.00 20.00           C
ATOM   3050  O   THR K  16      -2.613  67.680 151.088  1.00 20.00           O
ATOM   3051  HA  THR K  16      -3.909  65.552 153.139  1.00 20.00           H
ATOM   3052  HB  THR K  16      -0.937  66.290 153.281  1.00 20.00           H
ATOM   3053  CB  THR K  16      -1.872  65.945 153.723  1.00 20.00           C
ATOM   3054  OG1 THR K  16      -1.854  64.619 154.245  1.00 20.00           O
ATOM   3055  HG1 THR K  16      -1.176  64.069 153.758  1.00 20.00           H
ATOM   3056  CG2 THR K  16      -2.218  66.817 154.931  1.00 20.00           C
ATOM   3057 1HG2 THR K  16      -3.141  66.458 155.386  1.00 20.00           H
ATOM   3058 2HG2 THR K  16      -2.349  67.850 154.609  1.00 20.00           H
ATOM   3059 3HG2 THR K  16      -1.409  66.764 155.661  1.00 20.00           H
ATOM   3060  HN  THR K  16      -2.024  65.389 150.913  1.00 20.00           H
ATOM   3061  HXT THR K  16      -4.330  68.848 151.968  1.00 20.00           H
ATOM   3062  OXT THR K  16      -4.267  67.997 152.489  1.00 20.00           O
ATOM   3065  N   LYS L   1      -0.445  70.785 156.693  1.00 20.00           N
ATOM   3066  CA  LYS L   1       0.464  69.730 157.107  1.00 20.00           C
ATOM   3067  C   LYS L   1       1.325  69.309 155.915  1.00 20.00           C
ATOM   3068  O   LYS L   1       0.893  69.405 154.767  1.00 20.00           O
ATOM   3069  HA  LYS L   1       1.117  70.144 157.875  1.00 20.00           H
ATOM   3070  CB  LYS L   1      -0.311  68.575 157.745  1.00 20.00           C
ATOM   3071 1HB  LYS L   1      -1.242  68.413 157.203  1.00 20.00           H
ATOM   3072 2HB  LYS L   1       0.269  67.656 157.664  1.00 20.00           H
ATOM   3073  CG  LYS L   1      -0.614  68.865 159.216  1.00 20.00           C
ATOM   3074 1HG  LYS L   1       0.314  69.071 159.749  1.00 20.00           H
ATOM   3075 2HG  LYS L   1      -1.232  69.760 159.294  1.00 20.00           H
ATOM   3076  CD  LYS L   1      -1.333  67.684 159.871  1.00 20.00           C
ATOM   3077 1HD  LYS L   1      -2.270  67.489 159.349  1.00 20.00           H
ATOM   3078 2HD  LYS L   1      -0.723  66.785 159.778  1.00 20.00           H
ATOM   3079  CE  LYS L   1      -1.615  67.964 161.348  1.00 20.00           C
ATOM   3080 1HE  LYS L   1      -2.118  68.926 161.453  1.00 20.00           H
ATOM   3081 2HE  LYS L   1      -2.290  67.207 161.746  1.00 20.00           H
ATOM   3082  NZ  LYS L   1      -0.355  67.970 162.125  1.00 20.00           N
ATOM   3083 1HZ  LYS L   1      -0.567  67.914 163.115  1.00 20.00           H
ATOM   3084 2HZ  LYS L   1       0.212  67.174 161.855  1.00 20.00           H
ATOM   3085 3HZ  LYS L   1       0.154  68.827 161.936  1.00 20.00           H
ATOM   3086  N   ARG L   2       2.529  68.851 156.228  1.00 20.00           N
ATOM   3087  CA  ARG L   2       3.444  68.386 155.199  1.00 20.00           C
ATOM   3088  C   ARG L   2       3.504  66.857 155.194  1.00 20.00           C
ATOM   3089  O   ARG L   2       4.571  66.276 155.002  1.00 20.00           O
ATOM   3090  HA  ARG L   2       3.029  68.765 154.265  1.00 20.00           H
ATOM   3091  CB  ARG L   2       4.851  68.945 155.420  1.00 20.00           C
ATOM   3092 1HB  ARG L   2       5.276  68.520 156.330  1.00 20.00           H
ATOM   3093 2HB  ARG L   2       5.498  68.646 154.596  1.00 20.00           H
ATOM   3094  CG  ARG L   2       4.824  70.471 155.527  1.00 20.00           C
ATOM   3095 1HG  ARG L   2       3.870  70.793 155.944  1.00 20.00           H
ATOM   3096 2HG  ARG L   2       5.601  70.805 156.214  1.00 20.00           H
ATOM   3097  CD  ARG L   2       5.034  71.120 154.157  1.00 20.00           C
ATOM   3098 1HD  ARG L   2       6.002  70.828 153.752  1.00 20.00           H
ATOM   3099 2HD  ARG L   2       4.275  70.767 153.458  1.00 20.00           H
ATOM   3100  NE  ARG L   2       4.961  72.593 154.279  1.00 20.00           N
ATOM   3101  HE  ARG L   2       4.772  72.980 155.182  1.00 20.00           H
ATOM   3102  CZ  ARG L   2       5.132  73.441 153.256  1.00 20.00           C
ATOM   3103  NH1 ARG L   2       5.387  72.978 152.024  1.00 20.00           N
ATOM   3104 1HH1 ARG L   2       5.451  71.993 151.864  1.00 20.00           H
ATOM   3105 2HH1 ARG L   2       5.514  73.617 151.266  1.00 20.00           H
ATOM   3106  NH2 ARG L   2       5.044  74.759 153.482  1.00 20.00           N
ATOM   3107 1HH2 ARG L   2       5.169  75.405 152.729  1.00 20.00           H
ATOM   3108 2HH2 ARG L   2       4.853  75.096 154.404  1.00 20.00           H
ATOM   3109  HN  ARG L   2       2.880  68.795 157.163  1.00 20.00           H
ATOM   3110  N   LYS L   3       2.346  66.250 155.408  1.00 20.00           N
ATOM   3111  CA  LYS L   3       2.275  64.807 155.559  1.00 20.00           C
ATOM   3112  C   LYS L   3       2.405  64.148 154.185  1.00 20.00           C
ATOM   3113  O   LYS L   3       2.987  63.071 154.061  1.00 20.00           O
ATOM   3114  HA  LYS L   3       3.123  64.500 156.171  1.00 20.00           H
ATOM   3115  CB  LYS L   3       1.004  64.409 156.313  1.00 20.00           C
ATOM   3116 1HB  LYS L   3       0.870  65.061 157.177  1.00 20.00           H
ATOM   3117 2HB  LYS L   3       0.136  64.551 155.670  1.00 20.00           H
ATOM   3118  CG  LYS L   3       1.073  62.952 156.773  1.00 20.00           C
ATOM   3119 1HG  LYS L   3       1.427  62.325 155.954  1.00 20.00           H
ATOM   3120 2HG  LYS L   3       1.795  62.856 157.584  1.00 20.00           H
ATOM   3121  CD  LYS L   3      -0.298  62.460 157.242  1.00 20.00           C
ATOM   3122 1HD  LYS L   3      -0.650  63.083 158.064  1.00 20.00           H
ATOM   3123 2HD  LYS L   3      -1.021  62.560 156.433  1.00 20.00           H
ATOM   3124  CE  LYS L   3      -0.231  61.000 157.695  1.00 20.00           C
ATOM   3125 1HE  LYS L   3       0.277  60.401 156.939  1.00 20.00           H
ATOM   3126 2HE  LYS L   3       0.357  60.923 158.610  1.00 20.00           H
ATOM   3127  NZ  LYS L   3      -1.592  60.466 157.927  1.00 20.00           N
ATOM   3128 1HZ  LYS L   3      -1.527  59.526 158.302  1.00 20.00           H
ATOM   3129 2HZ  LYS L   3      -2.080  61.060 158.587  1.00 20.00           H
ATOM   3130 3HZ  LYS L   3      -2.100  60.445 157.050  1.00 20.00           H
ATOM   3131  HN  LYS L   3       1.470  66.727 155.479  1.00 20.00           H
ATOM   3132  N   ARG L   4       1.854  64.822 153.186  1.00 20.00           N
ATOM   3133  CA  ARG L   4       1.978  64.360 151.813  1.00 20.00           C
ATOM   3134  C   ARG L   4       3.448  64.127 151.462  1.00 20.00           C
ATOM   3135  O   ARG L   4       4.289  64.996 151.685  1.00 20.00           O
ATOM   3136  HA  ARG L   4       1.414  63.427 151.782  1.00 20.00           H
ATOM   3137  CB  ARG L   4       1.381  65.374 150.835  1.00 20.00           C
ATOM   3138 1HB  ARG L   4       0.372  65.638 151.150  1.00 20.00           H
ATOM   3139 2HB  ARG L   4       1.970  66.291 150.852  1.00 20.00           H
ATOM   3140  CG  ARG L   4       1.347  64.809 149.414  1.00 20.00           C
ATOM   3141 1HG  ARG L   4       2.352  64.514 149.111  1.00 20.00           H
ATOM   3142 2HG  ARG L   4       0.730  63.911 149.390  1.00 20.00           H
ATOM   3143  CD  ARG L   4       0.793  65.840 148.428  1.00 20.00           C
ATOM   3144 1HD  ARG L   4       1.355  66.771 148.508  1.00 20.00           H
ATOM   3145 2HD  ARG L   4       0.916  65.481 147.406  1.00 20.00           H
ATOM   3146  NE  ARG L   4      -0.639  66.090 148.707  1.00 20.00           N
ATOM   3147  HE  ARG L   4      -1.079  65.544 149.419  1.00 20.00           H
ATOM   3148  CZ  ARG L   4      -1.382  67.001 148.064  1.00 20.00           C
ATOM   3149  NH1 ARG L   4      -0.843  67.760 147.100  1.00 20.00           N
ATOM   3150 1HH1 ARG L   4       0.120  67.649 146.855  1.00 20.00           H
ATOM   3151 2HH1 ARG L   4      -1.404  68.438 146.625  1.00 20.00           H
ATOM   3152  NH2 ARG L   4      -2.671  67.141 148.399  1.00 20.00           N
ATOM   3153 1HH2 ARG L   4      -3.239  67.817 147.929  1.00 20.00           H
ATOM   3154 2HH2 ARG L   4      -3.065  66.571 149.120  1.00 20.00           H
ATOM   3155  HN  ARG L   4       1.333  65.667 153.302  1.00 20.00           H
ATOM   3156  N   ILE L   5       3.714  62.948 150.918  1.00 20.00           N
ATOM   3157  CA  ILE L   5       5.018  62.666 150.343  1.00 20.00           C
ATOM   3158  C   ILE L   5       4.885  62.539 148.824  1.00 20.00           C
ATOM   3159  O   ILE L   5       4.211  61.636 148.330  1.00 20.00           O
ATOM   3160  HA  ILE L   5       5.663  63.517 150.563  1.00 20.00           H
ATOM   3161  HB  ILE L   5       4.987  60.587 150.842  1.00 20.00           H
ATOM   3162  CB  ILE L   5       5.644  61.440 151.011  1.00 20.00           C
ATOM   3163  CG1 ILE L   5       5.753  61.635 152.524  1.00 20.00           C
ATOM   3164 1HG1 ILE L   5       6.392  62.491 152.739  1.00 20.00           H
ATOM   3165 2HG1 ILE L   5       4.769  61.860 152.937  1.00 20.00           H
ATOM   3166  CG2 ILE L   5       6.995  61.101 150.378  1.00 20.00           C
ATOM   3167 1HG2 ILE L   5       6.872  60.978 149.302  1.00 20.00           H
ATOM   3168 2HG2 ILE L   5       7.701  61.909 150.573  1.00 20.00           H
ATOM   3169 3HG2 ILE L   5       7.376  60.175 150.808  1.00 20.00           H
ATOM   3170  CD1 ILE L   5       6.322  60.385 153.199  1.00 20.00           C
ATOM   3171 1HD1 ILE L   5       5.823  59.500 152.804  1.00 20.00           H
ATOM   3172 2HD1 ILE L   5       7.391  60.319 152.999  1.00 20.00           H
ATOM   3173 3HD1 ILE L   5       6.156  60.446 154.275  1.00 20.00           H
ATOM   3174  HN  ILE L   5       3.058  62.195 150.866  1.00 20.00           H
ATOM   3175  N   HIS L   6       5.538  63.456 148.126  1.00 20.00           N
ATOM   3176  CA  HIS L   6       5.638  63.364 146.679  1.00 20.00           C
ATOM   3177  C   HIS L   6       6.630  62.262 146.302  1.00 20.00           C
ATOM   3178  O   HIS L   6       7.811  62.343 146.637  1.00 20.00           O
ATOM   3179  HA  HIS L   6       4.648  63.090 146.314  1.00 20.00           H
ATOM   3180  CB  HIS L   6       6.001  64.721 146.072  1.00 20.00           C
ATOM   3181 1HB  HIS L   6       6.982  65.021 146.440  1.00 20.00           H
ATOM   3182 2HB  HIS L   6       6.085  64.613 144.991  1.00 20.00           H
ATOM   3183  CG  HIS L   6       5.007  65.816 146.378  1.00 20.00           C
ATOM   3184  HD1 HIS L   6       3.553  65.449 144.866  1.00 20.00           H
ATOM   3185  ND1 HIS L   6       3.847  66.001 145.647  1.00 20.00           N
ATOM   3186  CD2 HIS L   6       5.012  66.780 147.343  1.00 20.00           C
ATOM   3187  HD2 HIS L   6       5.786  66.923 148.097  1.00 20.00           H
ATOM   3188  CE1 HIS L   6       3.191  67.033 146.157  1.00 20.00           C
ATOM   3189  HE1 HIS L   6       2.240  67.428 145.800  1.00 20.00           H
ATOM   3190  NE2 HIS L   6       3.915  67.514 147.208  1.00 20.00           N
ATOM   3191  HN  HIS L   6       5.993  64.249 148.531  1.00 20.00           H
ATOM   3192  N   ILE L   7       6.114  61.256 145.611  1.00 20.00           N
ATOM   3193  CA  ILE L   7       6.956  60.185 145.106  1.00 20.00           C
ATOM   3194  C   ILE L   7       7.576  60.614 143.775  1.00 20.00           C
ATOM   3195  O   ILE L   7       8.781  60.472 143.573  1.00 20.00           O
ATOM   3196  HA  ILE L   7       7.758  60.032 145.828  1.00 20.00           H
ATOM   3197  HB  ILE L   7       5.205  59.087 144.556  1.00 20.00           H
ATOM   3198  CB  ILE L   7       6.167  58.877 145.023  1.00 20.00           C
ATOM   3199  CG1 ILE L   7       5.879  58.321 146.419  1.00 20.00           C
ATOM   3200 1HG1 ILE L   7       6.742  57.759 146.776  1.00 20.00           H
ATOM   3201 2HG1 ILE L   7       5.723  59.143 147.117  1.00 20.00           H
ATOM   3202  CG2 ILE L   7       6.886  57.857 144.138  1.00 20.00           C
ATOM   3203 1HG2 ILE L   7       6.863  58.196 143.102  1.00 20.00           H
ATOM   3204 2HG2 ILE L   7       7.921  57.758 144.465  1.00 20.00           H
ATOM   3205 3HG2 ILE L   7       6.386  56.892 144.215  1.00 20.00           H
ATOM   3206  CD1 ILE L   7       4.645  57.416 146.406  1.00 20.00           C
ATOM   3207 1HD1 ILE L   7       3.773  57.995 146.100  1.00 20.00           H
ATOM   3208 2HD1 ILE L   7       4.802  56.597 145.703  1.00 20.00           H
ATOM   3209 3HD1 ILE L   7       4.480  57.011 147.404  1.00 20.00           H
ATOM   3210  HN  ILE L   7       5.141  61.166 145.396  1.00 20.00           H
ATOM   3211  N   GLY L   8       6.724  61.131 142.901  1.00 20.00           N
ATOM   3212  CA  GLY L   8       7.171  61.567 141.589  1.00 20.00           C
ATOM   3213  C   GLY L   8       6.220  62.615 141.007  1.00 20.00           C
ATOM   3214  O   GLY L   8       5.297  63.065 141.683  1.00 20.00           O
ATOM   3215 1HA  GLY L   8       8.176  61.983 141.663  1.00 20.00           H
ATOM   3216 2HA  GLY L   8       7.229  60.710 140.918  1.00 20.00           H
ATOM   3217  HN  GLY L   8       5.748  61.253 143.078  1.00 20.00           H
ATOM   3218  N   PRO L   9       6.427  63.020 139.746  1.00 20.00           N
ATOM   3219  CA  PRO L   9       5.565  64.030 139.128  1.00 20.00           C
ATOM   3220  C   PRO L   9       4.157  63.513 138.878  1.00 20.00           C
ATOM   3221  O   PRO L   9       3.935  62.728 137.958  1.00 20.00           O
ATOM   3222  HA  PRO L   9       5.440  64.880 139.798  1.00 20.00           H
ATOM   3223  CB  PRO L   9       6.285  64.370 137.821  1.00 20.00           C
ATOM   3224 1HB  PRO L   9       5.580  64.628 137.030  1.00 20.00           H
ATOM   3225 2HB  PRO L   9       6.954  65.222 137.941  1.00 20.00           H
ATOM   3226  CG  PRO L   9       7.043  63.115 137.496  1.00 20.00           C
ATOM   3227 1HG  PRO L   9       6.416  62.403 136.960  1.00 20.00           H
ATOM   3228 2HG  PRO L   9       7.901  63.326 136.858  1.00 20.00           H
ATOM   3229  CD  PRO L   9       7.479  62.561 138.821  1.00 20.00           C
ATOM   3230 1HD  PRO L   9       7.547  61.473 138.799  1.00 20.00           H
ATOM   3231 2HD  PRO L   9       8.460  62.937 139.110  1.00 20.00           H
ATOM   3232  N   GLY L  10       3.236  63.971 139.713  1.00 20.00           N
ATOM   3233  CA  GLY L  10       1.870  63.480 139.662  1.00 20.00           C
ATOM   3234  C   GLY L  10       1.757  62.102 140.319  1.00 20.00           C
ATOM   3235  O   GLY L  10       1.072  61.220 139.804  1.00 20.00           O
ATOM   3236 1HA  GLY L  10       1.208  64.183 140.168  1.00 20.00           H
ATOM   3237 2HA  GLY L  10       1.539  63.421 138.626  1.00 20.00           H
ATOM   3238  HN  GLY L  10       3.411  64.663 140.413  1.00 20.00           H
ATOM   3239  N   ARG L  11       2.440  61.962 141.446  1.00 20.00           N
ATOM   3240  CA  ARG L  11       2.339  60.746 142.235  1.00 20.00           C
ATOM   3241  C   ARG L  11       2.786  61.009 143.675  1.00 20.00           C
ATOM   3242  O   ARG L  11       3.901  61.472 143.907  1.00 20.00           O
ATOM   3243  HA  ARG L  11       1.284  60.475 142.195  1.00 20.00           H
ATOM   3244  CB  ARG L  11       3.197  59.629 141.639  1.00 20.00           C
ATOM   3245 1HB  ARG L  11       3.012  59.557 140.567  1.00 20.00           H
ATOM   3246 2HB  ARG L  11       4.253  59.869 141.765  1.00 20.00           H
ATOM   3247  CG  ARG L  11       2.891  58.286 142.306  1.00 20.00           C
ATOM   3248 1HG  ARG L  11       3.189  58.321 143.354  1.00 20.00           H
ATOM   3249 2HG  ARG L  11       1.817  58.103 142.286  1.00 20.00           H
ATOM   3250  CD  ARG L  11       3.623  57.143 141.600  1.00 20.00           C
ATOM   3251 1HD  ARG L  11       3.361  57.132 140.542  1.00 20.00           H
ATOM   3252 2HD  ARG L  11       4.700  57.298 141.660  1.00 20.00           H
ATOM   3253  NE  ARG L  11       3.262  55.850 142.223  1.00 20.00           N
ATOM   3254  HE  ARG L  11       2.668  55.867 143.027  1.00 20.00           H
ATOM   3255  CZ  ARG L  11       3.683  54.659 141.777  1.00 20.00           C
ATOM   3256  NH1 ARG L  11       4.481  54.577 140.704  1.00 20.00           N
ATOM   3257 1HH1 ARG L  11       4.767  55.409 140.229  1.00 20.00           H
ATOM   3258 2HH1 ARG L  11       4.790  53.684 140.378  1.00 20.00           H
ATOM   3259  NH2 ARG L  11       3.293  53.550 142.421  1.00 20.00           N
ATOM   3260 1HH2 ARG L  11       3.598  52.653 142.101  1.00 20.00           H
ATOM   3261 2HH2 ARG L  11       2.697  53.620 143.221  1.00 20.00           H
ATOM   3262  HN  ARG L  11       3.052  62.659 141.819  1.00 20.00           H
ATOM   3263  N   ALA L  12       1.891  60.704 144.603  1.00 20.00           N
ATOM   3264  CA  ALA L  12       2.085  61.100 145.988  1.00 20.00           C
ATOM   3265  C   ALA L  12       1.364  60.108 146.903  1.00 20.00           C
ATOM   3266  O   ALA L  12       0.528  59.330 146.445  1.00 20.00           O
ATOM   3267  HA  ALA L  12       3.154  61.063 146.197  1.00 20.00           H
ATOM   3268  CB  ALA L  12       1.594  62.536 146.182  1.00 20.00           C
ATOM   3269 1HB  ALA L  12       2.156  63.203 145.530  1.00 20.00           H
ATOM   3270 2HB  ALA L  12       0.534  62.594 145.934  1.00 20.00           H
ATOM   3271 3HB  ALA L  12       1.741  62.833 147.220  1.00 20.00           H
ATOM   3272  HN  ALA L  12       1.048  60.197 144.423  1.00 20.00           H
ATOM   3273  N   PHE L  13       1.713  60.168 148.180  1.00 20.00           N
ATOM   3274  CA  PHE L  13       1.066  59.327 149.173  1.00 20.00           C
ATOM   3275  C   PHE L  13       0.819  60.102 150.469  1.00 20.00           C
ATOM   3276  O   PHE L  13       1.333  61.206 150.644  1.00 20.00           O
ATOM   3277  HA  PHE L  13       0.112  59.009 148.754  1.00 20.00           H
ATOM   3278  CB  PHE L  13       2.016  58.163 149.461  1.00 20.00           C
ATOM   3279 1HB  PHE L  13       2.651  58.001 148.590  1.00 20.00           H
ATOM   3280 2HB  PHE L  13       2.673  58.440 150.287  1.00 20.00           H
ATOM   3281  CG  PHE L  13       1.308  56.853 149.810  1.00 20.00           C
ATOM   3282  HD1 PHE L  13       0.623  56.538 147.822  1.00 20.00           H
ATOM   3283  CD1 PHE L  13       0.647  56.160 148.844  1.00 20.00           C
ATOM   3284  HD2 PHE L  13       1.867  56.937 151.859  1.00 20.00           H
ATOM   3285  CD2 PHE L  13       1.338  56.382 151.085  1.00 20.00           C
ATOM   3286  CE1 PHE L  13      -0.011  54.944 149.167  1.00 20.00           C
ATOM   3287  HE1 PHE L  13      -0.540  54.388 148.393  1.00 20.00           H
ATOM   3288  CE2 PHE L  13       0.680  55.165 151.408  1.00 20.00           C
ATOM   3289  HE2 PHE L  13       0.704  54.788 152.430  1.00 20.00           H
ATOM   3290  CZ  PHE L  13       0.019  54.472 150.442  1.00 20.00           C
ATOM   3291  HZ  PHE L  13      -0.486  53.539 150.690  1.00 20.00           H
ATOM   3292  HN  PHE L  13       2.423  60.775 148.537  1.00 20.00           H
ATOM   3293  N   TYR L  14       0.032  59.493 151.344  1.00 20.00           N
ATOM   3294  CA  TYR L  14      -0.538  60.216 152.468  1.00 20.00           C
ATOM   3295  C   TYR L  14      -1.076  61.578 152.027  1.00 20.00           C
ATOM   3296  O   TYR L  14      -0.725  62.605 152.605  1.00 20.00           O
ATOM   3297  HA  TYR L  14      -1.359  59.621 152.868  1.00 20.00           H
ATOM   3298  CB  TYR L  14       0.609  60.430 153.457  1.00 20.00           C
ATOM   3299 1HB  TYR L  14       1.373  61.047 152.984  1.00 20.00           H
ATOM   3300 2HB  TYR L  14       0.235  60.988 154.316  1.00 20.00           H
ATOM   3301  CG  TYR L  14       1.255  59.134 153.951  1.00 20.00           C
ATOM   3302  HD1 TYR L  14       3.183  59.617 153.148  1.00 20.00           H
ATOM   3303  CD1 TYR L  14       2.589  58.888 153.699  1.00 20.00           C
ATOM   3304  HD2 TYR L  14      -0.551  58.405 154.848  1.00 20.00           H
ATOM   3305  CD2 TYR L  14       0.503  58.211 154.649  1.00 20.00           C
ATOM   3306  CE1 TYR L  14       3.197  57.668 154.164  1.00 20.00           C
ATOM   3307  HE1 TYR L  14       4.250  57.461 153.972  1.00 20.00           H
ATOM   3308  HE2 TYR L  14       0.528  56.253 155.666  1.00 20.00           H
ATOM   3309  CE2 TYR L  14       1.110  56.991 155.114  1.00 20.00           C
ATOM   3310  CZ  TYR L  14       2.427  56.780 154.849  1.00 20.00           C
ATOM   3311  OH  TYR L  14       3.001  55.628 155.288  1.00 20.00           O
ATOM   3312  HH  TYR L  14       2.510  55.285 156.089  1.00 20.00           H
ATOM   3313  HN  TYR L  14      -0.216  58.525 151.294  1.00 20.00           H
ATOM   3314  N   THR L  15      -1.921  61.543 151.006  1.00 20.00           N
ATOM   3315  CA  THR L  15      -2.349  62.765 150.347  1.00 20.00           C
ATOM   3316  C   THR L  15      -3.308  63.549 151.245  1.00 20.00           C
ATOM   3317  O   THR L  15      -4.410  63.086 151.535  1.00 20.00           O
ATOM   3318  HA  THR L  15      -1.473  63.395 150.188  1.00 20.00           H
ATOM   3319  HB  THR L  15      -3.469  63.235 148.546  1.00 20.00           H
ATOM   3320  CB  THR L  15      -2.956  62.385 148.995  1.00 20.00           C
ATOM   3321  OG1 THR L  15      -3.776  61.257 149.288  1.00 20.00           O
ATOM   3322  HG1 THR L  15      -4.592  61.547 149.788  1.00 20.00           H
ATOM   3323  CG2 THR L  15      -1.913  61.843 148.016  1.00 20.00           C
ATOM   3324 1HG2 THR L  15      -1.486  60.922 148.412  1.00 20.00           H
ATOM   3325 2HG2 THR L  15      -1.122  62.582 147.882  1.00 20.00           H
ATOM   3326 3HG2 THR L  15      -2.387  61.641 147.055  1.00 20.00           H
ATOM   3327  HN  THR L  15      -2.310  60.702 150.631  1.00 20.00           H
ATOM   3328  N   THR L  16      -2.854  64.722 151.661  1.00 20.00           N
ATOM   3329  CA  THR L  16      -3.682  65.602 152.468  1.00 20.00           C
ATOM   3330  C   THR L  16      -4.774  66.190 151.573  1.00 20.00           C
ATOM   3331  O   THR L  16      -4.521  66.479 150.394  1.00 20.00           O
ATOM   3332  HA  THR L  16      -4.165  65.005 153.241  1.00 20.00           H
ATOM   3333  HB  THR L  16      -3.354  67.440 153.578  1.00 20.00           H
ATOM   3334  CB  THR L  16      -2.769  66.642 153.121  1.00 20.00           C
ATOM   3335  OG1 THR L  16      -1.894  67.044 152.071  1.00 20.00           O
ATOM   3336  HG1 THR L  16      -1.413  67.882 152.329  1.00 20.00           H
ATOM   3337  CG2 THR L  16      -1.838  66.028 154.169  1.00 20.00           C
ATOM   3338 1HG2 THR L  16      -1.195  65.288 153.694  1.00 20.00           H
ATOM   3339 2HG2 THR L  16      -2.432  65.549 154.947  1.00 20.00           H
ATOM   3340 3HG2 THR L  16      -1.224  66.812 154.612  1.00 20.00           H
ATOM   3341  HN  THR L  16      -1.940  65.072 151.455  1.00 20.00           H
ATOM   3342  HXT THR L  16      -6.552  66.762 151.334  1.00 20.00           H
ATOM   3343  OXT THR L  16      -5.962  66.373 152.041  1.00 20.00           O
ATOM   3346  N   LYS M   1      -0.971  70.367 155.446  1.00 20.00           N
ATOM   3347  CA  LYS M   1       0.193  69.953 156.212  1.00 20.00           C
ATOM   3348  C   LYS M   1       1.300  69.514 155.251  1.00 20.00           C
ATOM   3349  O   LYS M   1       1.067  69.377 154.051  1.00 20.00           O
ATOM   3350  HA  LYS M   1       0.544  70.823 156.768  1.00 20.00           H
ATOM   3351  CB  LYS M   1      -0.192  68.885 157.237  1.00 20.00           C
ATOM   3352 1HB  LYS M   1      -0.528  67.985 156.722  1.00 20.00           H
ATOM   3353 2HB  LYS M   1       0.683  68.607 157.824  1.00 20.00           H
ATOM   3354  CG  LYS M   1      -1.297  69.390 158.167  1.00 20.00           C
ATOM   3355 1HG  LYS M   1      -1.060  70.399 158.504  1.00 20.00           H
ATOM   3356 2HG  LYS M   1      -2.238  69.449 157.620  1.00 20.00           H
ATOM   3357  CD  LYS M   1      -1.460  68.467 159.376  1.00 20.00           C
ATOM   3358 1HD  LYS M   1      -2.479  68.537 159.757  1.00 20.00           H
ATOM   3359 2HD  LYS M   1      -1.304  67.432 159.072  1.00 20.00           H
ATOM   3360  CE  LYS M   1      -0.471  68.835 160.484  1.00 20.00           C
ATOM   3361 1HE  LYS M   1       0.546  68.825 160.089  1.00 20.00           H
ATOM   3362 2HE  LYS M   1      -0.667  69.848 160.834  1.00 20.00           H
ATOM   3363  NZ  LYS M   1      -0.579  67.884 161.613  1.00 20.00           N
ATOM   3364 1HZ  LYS M   1       0.090  68.134 162.331  1.00 20.00           H
ATOM   3365 2HZ  LYS M   1      -1.517  67.921 161.997  1.00 20.00           H
ATOM   3366 3HZ  LYS M   1      -0.386  66.944 161.283  1.00 20.00           H
ATOM   3367  N   ARG M   2       2.480  69.304 155.816  1.00 20.00           N
ATOM   3368  CA  ARG M   2       3.623  68.879 155.025  1.00 20.00           C
ATOM   3369  C   ARG M   2       3.794  67.362 155.113  1.00 20.00           C
ATOM   3370  O   ARG M   2       4.912  66.867 155.251  1.00 20.00           O
ATOM   3371  HA  ARG M   2       3.388  69.189 154.007  1.00 20.00           H
ATOM   3372  CB  ARG M   2       4.907  69.559 155.503  1.00 20.00           C
ATOM   3373 1HB  ARG M   2       5.144  69.228 156.514  1.00 20.00           H
ATOM   3374 2HB  ARG M   2       5.740  69.260 154.867  1.00 20.00           H
ATOM   3375  CG  ARG M   2       4.762  71.082 155.481  1.00 20.00           C
ATOM   3376 1HG  ARG M   2       3.752  71.360 155.781  1.00 20.00           H
ATOM   3377 2HG  ARG M   2       5.444  71.527 156.206  1.00 20.00           H
ATOM   3378  CD  ARG M   2       5.057  71.641 154.087  1.00 20.00           C
ATOM   3379 1HD  ARG M   2       6.050  71.328 153.764  1.00 20.00           H
ATOM   3380 2HD  ARG M   2       4.345  71.237 153.367  1.00 20.00           H
ATOM   3381  NE  ARG M   2       4.974  73.118 154.106  1.00 20.00           N
ATOM   3382  HE  ARG M   2       4.710  73.562 154.962  1.00 20.00           H
ATOM   3383  CZ  ARG M   2       5.230  73.899 153.047  1.00 20.00           C
ATOM   3384  NH1 ARG M   2       5.588  73.358 151.874  1.00 20.00           N
ATOM   3385 1HH1 ARG M   2       5.666  72.365 151.785  1.00 20.00           H
ATOM   3386 2HH1 ARG M   2       5.778  73.947 151.089  1.00 20.00           H
ATOM   3387  NH2 ARG M   2       5.124  75.228 153.179  1.00 20.00           N
ATOM   3388 1HH2 ARG M   2       5.311  75.824 152.398  1.00 20.00           H
ATOM   3389 2HH2 ARG M   2       4.856  75.623 154.057  1.00 20.00           H
ATOM   3390  HN  ARG M   2       2.662  69.420 156.792  1.00 20.00           H
ATOM   3391  N   LYS M   3       2.670  66.665 155.030  1.00 20.00           N
ATOM   3392  CA  LYS M   3       2.662  65.229 155.248  1.00 20.00           C
ATOM   3393  C   LYS M   3       2.880  64.513 153.914  1.00 20.00           C
ATOM   3394  O   LYS M   3       3.643  63.551 153.839  1.00 20.00           O
ATOM   3395  HA  LYS M   3       3.498  64.994 155.907  1.00 20.00           H
ATOM   3396  CB  LYS M   3       1.382  64.804 155.971  1.00 20.00           C
ATOM   3397 1HB  LYS M   3       1.160  65.511 156.771  1.00 20.00           H
ATOM   3398 2HB  LYS M   3       0.541  64.834 155.278  1.00 20.00           H
ATOM   3399  CG  LYS M   3       1.522  63.396 156.552  1.00 20.00           C
ATOM   3400 1HG  LYS M   3       1.927  62.725 155.794  1.00 20.00           H
ATOM   3401 2HG  LYS M   3       2.232  63.408 157.379  1.00 20.00           H
ATOM   3402  CD  LYS M   3       0.171  62.867 157.040  1.00 20.00           C
ATOM   3403 1HD  LYS M   3      -0.306  63.611 157.677  1.00 20.00           H
ATOM   3404 2HD  LYS M   3      -0.490  62.707 156.188  1.00 20.00           H
ATOM   3405  CE  LYS M   3       0.342  61.558 157.814  1.00 20.00           C
ATOM   3406 1HE  LYS M   3       1.020  60.896 157.275  1.00 20.00           H
ATOM   3407 2HE  LYS M   3       0.796  61.759 158.784  1.00 20.00           H
ATOM   3408  NZ  LYS M   3      -0.966  60.892 158.000  1.00 20.00           N
ATOM   3409 1HZ  LYS M   3      -0.852  60.086 158.604  1.00 20.00           H
ATOM   3410 2HZ  LYS M   3      -1.619  61.542 158.425  1.00 20.00           H
ATOM   3411 3HZ  LYS M   3      -1.325  60.593 157.100  1.00 20.00           H
ATOM   3412  HN  LYS M   3       1.779  67.066 154.818  1.00 20.00           H
ATOM   3413  N   ARG M   4       2.198  65.011 152.893  1.00 20.00           N
ATOM   3414  CA  ARG M   4       2.196  64.348 151.600  1.00 20.00           C
ATOM   3415  C   ARG M   4       3.630  64.084 151.137  1.00 20.00           C
ATOM   3416  O   ARG M   4       4.439  65.007 151.052  1.00 20.00           O
ATOM   3417  HA  ARG M   4       1.659  63.414 151.766  1.00 20.00           H
ATOM   3418  CB  ARG M   4       1.476  65.195 150.548  1.00 20.00           C
ATOM   3419 1HB  ARG M   4       0.481  65.458 150.907  1.00 20.00           H
ATOM   3420 2HB  ARG M   4       2.017  66.129 150.395  1.00 20.00           H
ATOM   3421  CG  ARG M   4       1.363  64.442 149.221  1.00 20.00           C
ATOM   3422 1HG  ARG M   4       2.353  64.322 148.781  1.00 20.00           H
ATOM   3423 2HG  ARG M   4       0.971  63.440 149.399  1.00 20.00           H
ATOM   3424  CD  ARG M   4       0.451  65.186 148.244  1.00 20.00           C
ATOM   3425 1HD  ARG M   4       0.089  64.500 147.478  1.00 20.00           H
ATOM   3426 2HD  ARG M   4      -0.424  65.568 148.769  1.00 20.00           H
ATOM   3427  NE  ARG M   4       1.190  66.303 147.613  1.00 20.00           N
ATOM   3428  HE  ARG M   4       2.126  66.477 147.918  1.00 20.00           H
ATOM   3429  CZ  ARG M   4       0.682  67.096 146.660  1.00 20.00           C
ATOM   3430  NH1 ARG M   4      -0.568  66.908 146.213  1.00 20.00           N
ATOM   3431 1HH1 ARG M   4      -1.129  66.172 146.592  1.00 20.00           H
ATOM   3432 2HH1 ARG M   4      -0.939  67.504 145.502  1.00 20.00           H
ATOM   3433  NH2 ARG M   4       1.443  68.079 146.159  1.00 20.00           N
ATOM   3434 1HH2 ARG M   4       1.079  68.679 145.447  1.00 20.00           H
ATOM   3435 2HH2 ARG M   4       2.374  68.212 146.497  1.00 20.00           H
ATOM   3436  HN  ARG M   4       1.654  65.849 152.939  1.00 20.00           H
ATOM   3437  N   ILE M   5       3.902  62.819 150.850  1.00 20.00           N
ATOM   3438  CA  ILE M   5       5.175  62.442 150.259  1.00 20.00           C
ATOM   3439  C   ILE M   5       4.987  62.210 148.759  1.00 20.00           C
ATOM   3440  O   ILE M   5       4.157  61.398 148.352  1.00 20.00           O
ATOM   3441  HA  ILE M   5       5.859  63.280 150.395  1.00 20.00           H
ATOM   3442  HB  ILE M   5       5.142  60.376 150.809  1.00 20.00           H
ATOM   3443  CB  ILE M   5       5.774  61.243 150.997  1.00 20.00           C
ATOM   3444  CG1 ILE M   5       5.781  61.478 152.509  1.00 20.00           C
ATOM   3445 1HG1 ILE M   5       6.326  62.394 152.736  1.00 20.00           H
ATOM   3446 2HG1 ILE M   5       4.760  61.619 152.863  1.00 20.00           H
ATOM   3447  CG2 ILE M   5       7.168  60.911 150.462  1.00 20.00           C
ATOM   3448 1HG2 ILE M   5       7.121  60.779 149.381  1.00 20.00           H
ATOM   3449 2HG2 ILE M   5       7.852  61.726 150.699  1.00 20.00           H
ATOM   3450 3HG2 ILE M   5       7.525  59.991 150.925  1.00 20.00           H
ATOM   3451  CD1 ILE M   5       6.424  60.300 153.244  1.00 20.00           C
ATOM   3452 1HD1 ILE M   5       6.034  59.365 152.842  1.00 20.00           H
ATOM   3453 2HD1 ILE M   5       7.505  60.332 153.105  1.00 20.00           H
ATOM   3454 3HD1 ILE M   5       6.192  60.364 154.307  1.00 20.00           H
ATOM   3455  HN  ILE M   5       3.271  62.061 151.014  1.00 20.00           H
ATOM   3456  N   HIS M   6       5.772  62.936 147.977  1.00 20.00           N
ATOM   3457  CA  HIS M   6       5.708  62.813 146.530  1.00 20.00           C
ATOM   3458  C   HIS M   6       6.524  61.599 146.082  1.00 20.00           C
ATOM   3459  O   HIS M   6       7.733  61.544 146.300  1.00 20.00           O
ATOM   3460  HA  HIS M   6       4.661  62.650 146.276  1.00 20.00           H
ATOM   3461  CB  HIS M   6       6.156  64.111 145.854  1.00 20.00           C
ATOM   3462 1HB  HIS M   6       7.236  64.211 145.962  1.00 20.00           H
ATOM   3463 2HB  HIS M   6       5.947  64.043 144.787  1.00 20.00           H
ATOM   3464  CG  HIS M   6       5.492  65.350 146.405  1.00 20.00           C
ATOM   3465  HD1 HIS M   6       7.103  66.186 147.519  1.00 20.00           H
ATOM   3466  ND1 HIS M   6       6.152  66.255 147.220  1.00 20.00           N
ATOM   3467  CD2 HIS M   6       4.224  65.827 146.249  1.00 20.00           C
ATOM   3468  HD2 HIS M   6       3.434  65.356 145.664  1.00 20.00           H
ATOM   3469  CE1 HIS M   6       5.308  67.227 147.534  1.00 20.00           C
ATOM   3470  HE1 HIS M   6       5.529  68.088 148.164  1.00 20.00           H
ATOM   3471  NE2 HIS M   6       4.113  66.959 146.933  1.00 20.00           N
ATOM   3472  HN  HIS M   6       6.441  63.597 148.315  1.00 20.00           H
ATOM   3473  N   ILE M   7       5.830  60.655 145.463  1.00 20.00           N
ATOM   3474  CA  ILE M   7       6.487  59.483 144.910  1.00 20.00           C
ATOM   3475  C   ILE M   7       6.961  59.792 143.489  1.00 20.00           C
ATOM   3476  O   ILE M   7       8.155  59.732 143.201  1.00 20.00           O
ATOM   3477  HA  ILE M   7       7.361  59.277 145.528  1.00 20.00           H
ATOM   3478  HB  ILE M   7       4.599  58.532 144.586  1.00 20.00           H
ATOM   3479  CB  ILE M   7       5.570  58.262 145.001  1.00 20.00           C
ATOM   3480  CG1 ILE M   7       5.341  57.855 146.458  1.00 20.00           C
ATOM   3481 1HG1 ILE M   7       6.266  57.458 146.878  1.00 20.00           H
ATOM   3482 2HG1 ILE M   7       5.075  58.733 147.047  1.00 20.00           H
ATOM   3483  CG2 ILE M   7       6.114  57.104 144.162  1.00 20.00           C
ATOM   3484 1HG2 ILE M   7       6.205  57.420 143.123  1.00 20.00           H
ATOM   3485 2HG2 ILE M   7       7.094  56.810 144.539  1.00 20.00           H
ATOM   3486 3HG2 ILE M   7       5.431  56.257 144.225  1.00 20.00           H
ATOM   3487  CD1 ILE M   7       4.233  56.806 146.567  1.00 20.00           C
ATOM   3488 1HD1 ILE M   7       3.378  57.117 145.967  1.00 20.00           H
ATOM   3489 2HD1 ILE M   7       4.603  55.847 146.203  1.00 20.00           H
ATOM   3490 3HD1 ILE M   7       3.928  56.706 147.609  1.00 20.00           H
ATOM   3491  HN  ILE M   7       4.838  60.682 145.338  1.00 20.00           H
ATOM   3492  N   GLY M   8       5.999  60.117 142.637  1.00 20.00           N
ATOM   3493  CA  GLY M   8       6.267  60.228 141.213  1.00 20.00           C
ATOM   3494  C   GLY M   8       5.146  60.988 140.502  1.00 20.00           C
ATOM   3495  O   GLY M   8       4.349  61.671 141.144  1.00 20.00           O
ATOM   3496 1HA  GLY M   8       7.216  60.742 141.057  1.00 20.00           H
ATOM   3497 2HA  GLY M   8       6.369  59.233 140.780  1.00 20.00           H
ATOM   3498  HN  GLY M   8       5.054  60.303 142.904  1.00 20.00           H
ATOM   3499  N   PRO M   9       5.064  60.885 139.168  1.00 20.00           N
ATOM   3500  CA  PRO M   9       4.129  61.714 138.403  1.00 20.00           C
ATOM   3501  C   PRO M   9       2.679  61.336 138.662  1.00 20.00           C
ATOM   3502  O   PRO M   9       2.201  60.319 138.162  1.00 20.00           O
ATOM   3503  HA  PRO M   9       4.209  62.756 138.713  1.00 20.00           H
ATOM   3504  CB  PRO M   9       4.530  61.465 136.948  1.00 20.00           C
ATOM   3505 1HB  PRO M   9       3.670  61.516 136.280  1.00 20.00           H
ATOM   3506 2HB  PRO M   9       5.248  62.206 136.598  1.00 20.00           H
ATOM   3507  CG  PRO M   9       5.127  60.087 136.975  1.00 20.00           C
ATOM   3508 1HG  PRO M   9       4.356  59.321 136.888  1.00 20.00           H
ATOM   3509 2HG  PRO M   9       5.816  59.940 136.143  1.00 20.00           H
ATOM   3510  CD  PRO M   9       5.840  59.989 138.292  1.00 20.00           C
ATOM   3511 1HD  PRO M   9       5.848  58.967 138.669  1.00 20.00           H
ATOM   3512 2HD  PRO M   9       6.879  60.308 138.210  1.00 20.00           H
ATOM   3513  N   GLY M  10       2.013  62.173 139.443  1.00 20.00           N
ATOM   3514  CA  GLY M  10       0.653  61.881 139.864  1.00 20.00           C
ATOM   3515  C   GLY M  10       0.615  60.668 140.795  1.00 20.00           C
ATOM   3516  O   GLY M  10      -0.302  59.852 140.721  1.00 20.00           O
ATOM   3517 1HA  GLY M  10       0.232  62.748 140.374  1.00 20.00           H
ATOM   3518 2HA  GLY M  10       0.030  61.693 138.990  1.00 20.00           H
ATOM   3519  HN  GLY M  10       2.386  63.035 139.787  1.00 20.00           H
ATOM   3520  N   ARG M  11       1.623  60.588 141.652  1.00 20.00           N
ATOM   3521  CA  ARG M  11       1.666  59.544 142.662  1.00 20.00           C
ATOM   3522  C   ARG M  11       2.204  60.103 143.981  1.00 20.00           C
ATOM   3523  O   ARG M  11       3.292  60.676 144.019  1.00 20.00           O
ATOM   3524  HA  ARG M  11       0.632  59.216 142.767  1.00 20.00           H
ATOM   3525  CB  ARG M  11       2.549  58.379 142.212  1.00 20.00           C
ATOM   3526 1HB  ARG M  11       3.541  58.748 141.953  1.00 20.00           H
ATOM   3527 2HB  ARG M  11       2.676  57.675 143.035  1.00 20.00           H
ATOM   3528  CG  ARG M  11       1.937  57.659 141.009  1.00 20.00           C
ATOM   3529 1HG  ARG M  11       0.874  57.491 141.183  1.00 20.00           H
ATOM   3530 2HG  ARG M  11       2.019  58.289 140.123  1.00 20.00           H
ATOM   3531  CD  ARG M  11       2.636  56.321 140.756  1.00 20.00           C
ATOM   3532 1HD  ARG M  11       2.640  55.726 141.669  1.00 20.00           H
ATOM   3533 2HD  ARG M  11       2.087  55.751 140.006  1.00 20.00           H
ATOM   3534  NE  ARG M  11       4.024  56.554 140.298  1.00 20.00           N
ATOM   3535  HE  ARG M  11       4.328  57.500 140.188  1.00 20.00           H
ATOM   3536  CZ  ARG M  11       4.898  55.576 140.023  1.00 20.00           C
ATOM   3537  NH1 ARG M  11       4.543  54.291 140.154  1.00 20.00           N
ATOM   3538 1HH1 ARG M  11       3.621  54.055 140.459  1.00 20.00           H
ATOM   3539 2HH1 ARG M  11       5.202  53.567 139.946  1.00 20.00           H
ATOM   3540  NH2 ARG M  11       6.131  55.904 139.615  1.00 20.00           N
ATOM   3541 1HH2 ARG M  11       6.795  55.186 139.405  1.00 20.00           H
ATOM   3542 2HH2 ARG M  11       6.388  56.866 139.520  1.00 20.00           H
ATOM   3543  HN  ARG M  11       2.399  61.219 141.663  1.00 20.00           H
ATOM   3544  N   ALA M  12       1.416  59.919 145.030  1.00 20.00           N
ATOM   3545  CA  ALA M  12       1.789  60.416 146.343  1.00 20.00           C
ATOM   3546  C   ALA M  12       1.035  59.628 147.416  1.00 20.00           C
ATOM   3547  O   ALA M  12       0.098  58.893 147.107  1.00 20.00           O
ATOM   3548  HA  ALA M  12       2.859  60.251 146.468  1.00 20.00           H
ATOM   3549  CB  ALA M  12       1.509  61.918 146.418  1.00 20.00           C
ATOM   3550 1HB  ALA M  12       2.070  62.432 145.638  1.00 20.00           H
ATOM   3551 2HB  ALA M  12       0.443  62.097 146.277  1.00 20.00           H
ATOM   3552 3HB  ALA M  12       1.815  62.296 147.394  1.00 20.00           H
ATOM   3553  HN  ALA M  12       0.539  59.440 144.993  1.00 20.00           H
ATOM   3554  N   PHE M  13       1.472  59.808 148.654  1.00 20.00           N
ATOM   3555  CA  PHE M  13       0.915  59.050 149.761  1.00 20.00           C
ATOM   3556  C   PHE M  13       0.836  59.906 151.027  1.00 20.00           C
ATOM   3557  O   PHE M  13       1.450  60.969 151.100  1.00 20.00           O
ATOM   3558  HA  PHE M  13      -0.089  58.742 149.470  1.00 20.00           H
ATOM   3559  CB  PHE M  13       1.857  57.871 150.015  1.00 20.00           C
ATOM   3560 1HB  PHE M  13       2.532  57.769 149.165  1.00 20.00           H
ATOM   3561 2HB  PHE M  13       2.474  58.093 150.886  1.00 20.00           H
ATOM   3562  CG  PHE M  13       1.140  56.539 150.242  1.00 20.00           C
ATOM   3563  HD1 PHE M  13       0.680  56.280 148.183  1.00 20.00           H
ATOM   3564  CD1 PHE M  13       0.601  55.869 149.189  1.00 20.00           C
ATOM   3565  HD2 PHE M  13       1.474  56.562 152.342  1.00 20.00           H
ATOM   3566  CD2 PHE M  13       1.042  56.025 151.497  1.00 20.00           C
ATOM   3567  CE1 PHE M  13      -0.065  54.632 149.400  1.00 20.00           C
ATOM   3568  HE1 PHE M  13      -0.497  54.095 148.555  1.00 20.00           H
ATOM   3569  CE2 PHE M  13       0.376  54.789 151.708  1.00 20.00           C
ATOM   3570  HE2 PHE M  13       0.297  54.377 152.714  1.00 20.00           H
ATOM   3571  CZ  PHE M  13      -0.163  54.118 150.655  1.00 20.00           C
ATOM   3572  HZ  PHE M  13      -0.674  53.169 150.817  1.00 20.00           H
ATOM   3573  HN  PHE M  13       2.191  60.456 148.904  1.00 20.00           H
ATOM   3574  N   TYR M  14       0.076  59.410 151.992  1.00 20.00           N
ATOM   3575  CA  TYR M  14      -0.218  60.184 153.186  1.00 20.00           C
ATOM   3576  C   TYR M  14      -0.594  61.623 152.827  1.00 20.00           C
ATOM   3577  O   TYR M  14       0.037  62.569 153.297  1.00 20.00           O
ATOM   3578  HA  TYR M  14      -1.059  59.712 153.694  1.00 20.00           H
ATOM   3579  CB  TYR M  14       1.072  60.197 154.008  1.00 20.00           C
ATOM   3580 1HB  TYR M  14       1.848  60.712 153.441  1.00 20.00           H
ATOM   3581 2HB  TYR M  14       0.906  60.774 154.917  1.00 20.00           H
ATOM   3582  CG  TYR M  14       1.580  58.805 154.390  1.00 20.00           C
ATOM   3583  HD1 TYR M  14       3.435  59.033 153.340  1.00 20.00           H
ATOM   3584  CD1 TYR M  14       2.818  58.379 153.956  1.00 20.00           C
ATOM   3585  HD2 TYR M  14      -0.179  58.313 155.513  1.00 20.00           H
ATOM   3586  CD2 TYR M  14       0.799  57.976 155.170  1.00 20.00           C
ATOM   3587  CE1 TYR M  14       3.296  57.069 154.316  1.00 20.00           C
ATOM   3588  HE1 TYR M  14       4.272  56.719 153.979  1.00 20.00           H
ATOM   3589  HE2 TYR M  14       0.671  56.001 156.145  1.00 20.00           H
ATOM   3590  CE2 TYR M  14       1.277  56.666 155.530  1.00 20.00           C
ATOM   3591  CZ  TYR M  14       2.502  56.277 155.085  1.00 20.00           C
ATOM   3592  OH  TYR M  14       2.953  55.040 155.425  1.00 20.00           O
ATOM   3593  HH  TYR M  14       2.543  54.752 156.290  1.00 20.00           H
ATOM   3594  HN  TYR M  14      -0.336  58.499 151.967  1.00 20.00           H
ATOM   3595  N   THR M  15      -1.620  61.744 151.998  1.00 20.00           N
ATOM   3596  CA  THR M  15      -1.877  62.993 151.302  1.00 20.00           C
ATOM   3597  C   THR M  15      -2.617  63.971 152.218  1.00 20.00           C
ATOM   3598  O   THR M  15      -3.845  63.945 152.296  1.00 20.00           O
ATOM   3599  HA  THR M  15      -0.920  63.451 151.053  1.00 20.00           H
ATOM   3600  HB  THR M  15      -2.909  63.582 149.483  1.00 20.00           H
ATOM   3601  CB  THR M  15      -2.640  62.670 150.016  1.00 20.00           C
ATOM   3602  OG1 THR M  15      -3.733  61.866 150.452  1.00 20.00           O
ATOM   3603  HG1 THR M  15      -4.386  62.426 150.962  1.00 20.00           H
ATOM   3604  CG2 THR M  15      -1.850  61.749 149.083  1.00 20.00           C
ATOM   3605 1HG2 THR M  15      -1.693  60.787 149.569  1.00 20.00           H
ATOM   3606 2HG2 THR M  15      -0.885  62.203 148.856  1.00 20.00           H
ATOM   3607 3HG2 THR M  15      -2.409  61.603 148.159  1.00 20.00           H
ATOM   3608  HN  THR M  15      -2.268  61.008 151.799  1.00 20.00           H
ATOM   3609  N   THR M  16      -1.840  64.809 152.887  1.00 20.00           N
ATOM   3610  CA  THR M  16      -2.408  65.886 153.679  1.00 20.00           C
ATOM   3611  C   THR M  16      -1.490  67.105 153.565  1.00 20.00           C
ATOM   3612  O   THR M  16      -1.953  68.246 153.712  1.00 20.00           O
ATOM   3613  HA  THR M  16      -3.375  66.153 153.253  1.00 20.00           H
ATOM   3614  HB  THR M  16      -1.643  65.170 155.582  1.00 20.00           H
ATOM   3615  CB  THR M  16      -2.603  65.372 155.107  1.00 20.00           C
ATOM   3616  OG1 THR M  16      -3.462  64.245 154.955  1.00 20.00           O
ATOM   3617  HG1 THR M  16      -3.413  63.666 155.769  1.00 20.00           H
ATOM   3618  CG2 THR M  16      -3.408  66.341 155.974  1.00 20.00           C
ATOM   3619 1HG2 THR M  16      -4.388  66.503 155.524  1.00 20.00           H
ATOM   3620 2HG2 THR M  16      -2.879  67.291 156.044  1.00 20.00           H
ATOM   3621 3HG2 THR M  16      -3.532  65.919 156.972  1.00 20.00           H
ATOM   3622  HN  THR M  16      -0.841  64.761 152.893  1.00 20.00           H
ATOM   3623  HXT THR M  16       0.224  67.834 153.288  1.00 20.00           H
ATOM   3624  OXT THR M  16      -0.231  66.945 153.332  1.00 20.00           O
ATOM   3627  N   THR N   1      -0.571  71.181 155.355  1.00 20.00           N
ATOM   3628  CA  THR N   1       0.050  69.971 155.867  1.00 20.00           C
ATOM   3629  C   THR N   1       1.228  69.561 154.982  1.00 20.00           C
ATOM   3630  O   THR N   1       1.161  69.677 153.759  1.00 20.00           O
ATOM   3631  HA  THR N   1       0.453  70.184 156.857  1.00 20.00           H
ATOM   3632  CB  THR N   1      -1.032  68.895 155.976  1.00 20.00           C
ATOM   3633  HB  THR N   1      -0.591  67.921 156.192  1.00 20.00           H
ATOM   3634  OG1 THR N   1      -1.742  68.990 154.744  1.00 20.00           O
ATOM   3635  HG1 THR N   1      -1.289  68.436 154.045  1.00 20.00           H
ATOM   3636  CG2 THR N   1      -2.082  69.226 157.038  1.00 20.00           C
ATOM   3637 1HG2 THR N   1      -2.581  70.159 156.777  1.00 20.00           H
ATOM   3638 2HG2 THR N   1      -1.597  69.332 158.008  1.00 20.00           H
ATOM   3639 3HG2 THR N   1      -2.817  68.422 157.085  1.00 20.00           H
ATOM   3640  N   ARG N   2       2.281  69.090 155.634  1.00 20.00           N
ATOM   3641  CA  ARG N   2       3.464  68.640 154.920  1.00 20.00           C
ATOM   3642  C   ARG N   2       3.606  67.121 155.033  1.00 20.00           C
ATOM   3643  O   ARG N   2       4.719  66.601 155.097  1.00 20.00           O
ATOM   3644  HA  ARG N   2       3.297  68.942 153.886  1.00 20.00           H
ATOM   3645  CB  ARG N   2       4.726  69.306 155.470  1.00 20.00           C
ATOM   3646 1HB  ARG N   2       4.915  68.954 156.484  1.00 20.00           H
ATOM   3647 2HB  ARG N   2       5.587  69.017 154.866  1.00 20.00           H
ATOM   3648  CG  ARG N   2       4.586  70.830 155.471  1.00 20.00           C
ATOM   3649 1HG  ARG N   2       3.583  71.106 155.797  1.00 20.00           H
ATOM   3650 2HG  ARG N   2       5.284  71.262 156.188  1.00 20.00           H
ATOM   3651  CD  ARG N   2       4.853  71.406 154.080  1.00 20.00           C
ATOM   3652 1HD  ARG N   2       5.831  71.082 153.724  1.00 20.00           H
ATOM   3653 2HD  ARG N   2       4.115  71.028 153.372  1.00 20.00           H
ATOM   3654  NE  ARG N   2       4.797  72.885 154.125  1.00 20.00           N
ATOM   3655  HE  ARG N   2       4.574  73.319 154.998  1.00 20.00           H
ATOM   3656  CZ  ARG N   2       5.025  73.678 153.069  1.00 20.00           C
ATOM   3657  NH1 ARG N   2       5.328  73.150 151.875  1.00 20.00           N
ATOM   3658 1HH1 ARG N   2       5.384  72.158 151.767  1.00 20.00           H
ATOM   3659 2HH1 ARG N   2       5.497  73.749 151.092  1.00 20.00           H
ATOM   3660  NH2 ARG N   2       4.947  75.006 153.226  1.00 20.00           N
ATOM   3661 1HH2 ARG N   2       5.115  75.612 152.448  1.00 20.00           H
ATOM   3662 2HH2 ARG N   2       4.721  75.392 154.121  1.00 20.00           H
ATOM   3663  HN  ARG N   2       2.334  69.013 156.629  1.00 20.00           H
ATOM   3664  N   LYS N   3       2.463  66.451 155.055  1.00 20.00           N
ATOM   3665  CA  LYS N   3       2.444  65.007 155.219  1.00 20.00           C
ATOM   3666  C   LYS N   3       2.597  64.341 153.851  1.00 20.00           C
ATOM   3667  O   LYS N   3       3.295  63.336 153.720  1.00 20.00           O
ATOM   3668  HA  LYS N   3       3.304  64.737 155.833  1.00 20.00           H
ATOM   3669  CB  LYS N   3       1.190  64.571 155.980  1.00 20.00           C
ATOM   3670 1HB  LYS N   3       1.051  65.206 156.855  1.00 20.00           H
ATOM   3671 2HB  LYS N   3       0.313  64.704 155.347  1.00 20.00           H
ATOM   3672  CG  LYS N   3       1.295  63.108 156.415  1.00 20.00           C
ATOM   3673 1HG  LYS N   3       1.583  62.491 155.564  1.00 20.00           H
ATOM   3674 2HG  LYS N   3       2.079  63.003 157.165  1.00 20.00           H
ATOM   3675  CD  LYS N   3      -0.034  62.610 156.987  1.00 20.00           C
ATOM   3676 1HD  LYS N   3      -0.344  63.253 157.811  1.00 20.00           H
ATOM   3677 2HD  LYS N   3      -0.810  62.674 156.224  1.00 20.00           H
ATOM   3678  CE  LYS N   3       0.087  61.166 157.478  1.00 20.00           C
ATOM   3679 1HE  LYS N   3       0.607  60.564 156.732  1.00 20.00           H
ATOM   3680 2HE  LYS N   3       0.687  61.134 158.388  1.00 20.00           H
ATOM   3681  NZ  LYS N   3      -1.252  60.594 157.741  1.00 20.00           N
ATOM   3682 1HZ  LYS N   3      -1.152  59.688 158.185  1.00 20.00           H
ATOM   3683 2HZ  LYS N   3      -1.771  61.214 158.352  1.00 20.00           H
ATOM   3684 3HZ  LYS N   3      -1.752  60.487 156.865  1.00 20.00           H
ATOM   3685  HN  LYS N   3       1.563  66.878 154.963  1.00 20.00           H
ATOM   3686  N   SER N   4       1.933  64.927 152.865  1.00 20.00           N
ATOM   3687  CA  SER N   4       1.950  64.376 151.520  1.00 20.00           C
ATOM   3688  C   SER N   4       3.394  64.186 151.051  1.00 20.00           C
ATOM   3689  O   SER N   4       4.167  65.142 151.009  1.00 20.00           O
ATOM   3690  HA  SER N   4       1.442  63.415 151.596  1.00 20.00           H
ATOM   3691  CB  SER N   4       1.190  65.279 150.546  1.00 20.00           C
ATOM   3692 1HB  SER N   4       1.805  66.144 150.299  1.00 20.00           H
ATOM   3693 2HB  SER N   4       1.011  64.739 149.617  1.00 20.00           H
ATOM   3694  HG  SER N   4      -0.003  66.693 151.309  1.00 20.00           H
ATOM   3695  OG  SER N   4      -0.053  65.719 151.086  1.00 20.00           O
ATOM   3696  HN  SER N   4       1.392  65.760 152.974  1.00 20.00           H
ATOM   3697  N   ILE N   5       3.713  62.946 150.711  1.00 20.00           N
ATOM   3698  CA  ILE N   5       5.016  62.637 150.145  1.00 20.00           C
ATOM   3699  C   ILE N   5       4.902  62.568 148.621  1.00 20.00           C
ATOM   3700  O   ILE N   5       4.407  61.582 148.076  1.00 20.00           O
ATOM   3701  HA  ILE N   5       5.687  63.456 150.404  1.00 20.00           H
ATOM   3702  HB  ILE N   5       4.935  60.532 150.516  1.00 20.00           H
ATOM   3703  CB  ILE N   5       5.586  61.366 150.778  1.00 20.00           C
ATOM   3704  CG1 ILE N   5       5.596  61.470 152.304  1.00 20.00           C
ATOM   3705 1HG1 ILE N   5       6.150  62.358 152.608  1.00 20.00           H
ATOM   3706 2HG1 ILE N   5       4.576  61.590 152.670  1.00 20.00           H
ATOM   3707  CG2 ILE N   5       6.974  61.050 150.216  1.00 20.00           C
ATOM   3708 1HG2 ILE N   5       6.931  61.036 149.127  1.00 20.00           H
ATOM   3709 2HG2 ILE N   5       7.681  61.814 150.542  1.00 20.00           H
ATOM   3710 3HG2 ILE N   5       7.300  60.075 150.579  1.00 20.00           H
ATOM   3711  CD1 ILE N   5       6.227  60.227 152.934  1.00 20.00           C
ATOM   3712 1HD1 ILE N   5       5.826  59.333 152.455  1.00 20.00           H
ATOM   3713 2HD1 ILE N   5       7.308  60.259 152.797  1.00 20.00           H
ATOM   3714 3HD1 ILE N   5       5.996  60.202 153.999  1.00 20.00           H
ATOM   3715  HN  ILE N   5       3.101  62.162 150.816  1.00 20.00           H
ATOM   3716  N   HIS N   6       5.367  63.628 147.976  1.00 20.00           N
ATOM   3717  CA  HIS N   6       5.462  63.639 146.526  1.00 20.00           C
ATOM   3718  C   HIS N   6       6.481  62.593 146.070  1.00 20.00           C
ATOM   3719  O   HIS N   6       7.670  62.710 146.364  1.00 20.00           O
ATOM   3720  HA  HIS N   6       4.478  63.364 146.146  1.00 20.00           H
ATOM   3721  CB  HIS N   6       5.784  65.044 146.014  1.00 20.00           C
ATOM   3722 1HB  HIS N   6       6.740  65.361 146.430  1.00 20.00           H
ATOM   3723 2HB  HIS N   6       5.905  65.006 144.931  1.00 20.00           H
ATOM   3724  CG  HIS N   6       4.736  66.077 146.353  1.00 20.00           C
ATOM   3725  HD1 HIS N   6       3.133  65.420 145.115  1.00 20.00           H
ATOM   3726  ND1 HIS N   6       3.474  66.079 145.786  1.00 20.00           N
ATOM   3727  CD2 HIS N   6       4.776  67.140 147.208  1.00 20.00           C
ATOM   3728  HD2 HIS N   6       5.627  67.432 147.822  1.00 20.00           H
ATOM   3729  CE1 HIS N   6       2.793  67.101 146.283  1.00 20.00           C
ATOM   3730  HE1 HIS N   6       1.767  67.370 146.033  1.00 20.00           H
ATOM   3731  NE2 HIS N   6       3.602  67.758 147.164  1.00 20.00           N
ATOM   3732  HN  HIS N   6       5.676  64.465 148.426  1.00 20.00           H
ATOM   3733  N   LEU N   7       5.979  61.595 145.358  1.00 20.00           N
ATOM   3734  CA  LEU N   7       6.809  60.473 144.953  1.00 20.00           C
ATOM   3735  C   LEU N   7       7.376  60.742 143.558  1.00 20.00           C
ATOM   3736  O   LEU N   7       8.579  60.607 143.336  1.00 20.00           O
ATOM   3737  HA  LEU N   7       7.639  60.410 145.657  1.00 20.00           H
ATOM   3738  CB  LEU N   7       6.026  59.163 145.056  1.00 20.00           C
ATOM   3739 1HB  LEU N   7       5.645  59.070 146.073  1.00 20.00           H
ATOM   3740 2HB  LEU N   7       5.162  59.226 144.396  1.00 20.00           H
ATOM   3741  HG  LEU N   7       7.824  58.170 144.458  1.00 20.00           H
ATOM   3742  CG  LEU N   7       6.802  57.889 144.714  1.00 20.00           C
ATOM   3743  CD1 LEU N   7       6.880  56.954 145.922  1.00 20.00           C
ATOM   3744 1HD1 LEU N   7       7.298  57.492 146.773  1.00 20.00           H
ATOM   3745 2HD1 LEU N   7       5.881  56.599 146.172  1.00 20.00           H
ATOM   3746 3HD1 LEU N   7       7.518  56.103 145.682  1.00 20.00           H
ATOM   3747  CD2 LEU N   7       6.204  57.195 143.489  1.00 20.00           C
ATOM   3748 1HD2 LEU N   7       5.193  56.859 143.720  1.00 20.00           H
ATOM   3749 2HD2 LEU N   7       6.173  57.895 142.654  1.00 20.00           H
ATOM   3750 3HD2 LEU N   7       6.820  56.336 143.221  1.00 20.00           H
ATOM   3751  HN  LEU N   7       5.026  61.545 145.061  1.00 20.00           H
ATOM   3752  N   GLY N   8       6.484  61.119 142.654  1.00 20.00           N
ATOM   3753  CA  GLY N   8       6.884  61.427 141.291  1.00 20.00           C
ATOM   3754  C   GLY N   8       5.926  62.436 140.654  1.00 20.00           C
ATOM   3755  O   GLY N   8       5.059  62.987 141.330  1.00 20.00           O
ATOM   3756 1HA  GLY N   8       7.897  61.829 141.288  1.00 20.00           H
ATOM   3757 2HA  GLY N   8       6.902  60.513 140.698  1.00 20.00           H
ATOM   3758  HN  GLY N   8       5.506  61.214 142.839  1.00 20.00           H
ATOM   3759  N   PRO N   9       6.064  62.695 139.346  1.00 20.00           N
ATOM   3760  CA  PRO N   9       5.213  63.683 138.679  1.00 20.00           C
ATOM   3761  C   PRO N   9       3.768  63.226 138.578  1.00 20.00           C
ATOM   3762  O   PRO N   9       3.441  62.363 137.764  1.00 20.00           O
ATOM   3763  HA  PRO N   9       5.179  64.605 139.261  1.00 20.00           H
ATOM   3764  CB  PRO N   9       5.856  63.843 137.300  1.00 20.00           C
ATOM   3765 1HB  PRO N   9       5.112  64.057 136.533  1.00 20.00           H
ATOM   3766 2HB  PRO N   9       6.574  64.662 137.284  1.00 20.00           H
ATOM   3767  CG  PRO N   9       6.525  62.519 137.064  1.00 20.00           C
ATOM   3768 1HG  PRO N   9       5.826  61.792 136.649  1.00 20.00           H
ATOM   3769 2HG  PRO N   9       7.346  62.613 136.353  1.00 20.00           H
ATOM   3770  CD  PRO N   9       7.024  62.082 138.411  1.00 20.00           C
ATOM   3771 1HD  PRO N   9       7.035  60.995 138.501  1.00 20.00           H
ATOM   3772 2HD  PRO N   9       8.041  62.428 138.594  1.00 20.00           H
ATOM   3773  N   GLY N  10       2.932  63.821 139.417  1.00 20.00           N
ATOM   3774  CA  GLY N  10       1.538  63.417 139.497  1.00 20.00           C
ATOM   3775  C   GLY N  10       1.399  62.066 140.202  1.00 20.00           C
ATOM   3776  O   GLY N  10       0.654  61.199 139.749  1.00 20.00           O
ATOM   3777 1HA  GLY N  10       0.967  64.173 140.036  1.00 20.00           H
ATOM   3778 2HA  GLY N  10       1.116  63.353 138.494  1.00 20.00           H
ATOM   3779  HN  GLY N  10       3.192  64.564 140.032  1.00 20.00           H
ATOM   3780  N   ARG N  11       2.128  61.929 141.300  1.00 20.00           N
ATOM   3781  CA  ARG N  11       2.064  60.715 142.095  1.00 20.00           C
ATOM   3782  C   ARG N  11       2.591  60.977 143.508  1.00 20.00           C
ATOM   3783  O   ARG N  11       3.703  61.474 143.677  1.00 20.00           O
ATOM   3784  HA  ARG N  11       1.007  60.450 142.114  1.00 20.00           H
ATOM   3785  CB  ARG N  11       2.881  59.592 141.453  1.00 20.00           C
ATOM   3786 1HB  ARG N  11       2.631  59.515 140.395  1.00 20.00           H
ATOM   3787 2HB  ARG N  11       3.943  59.831 141.513  1.00 20.00           H
ATOM   3788  CG  ARG N  11       2.614  58.254 142.146  1.00 20.00           C
ATOM   3789 1HG  ARG N  11       3.020  58.276 143.157  1.00 20.00           H
ATOM   3790 2HG  ARG N  11       1.539  58.097 142.237  1.00 20.00           H
ATOM   3791  CD  ARG N  11       3.239  57.098 141.364  1.00 20.00           C
ATOM   3792 1HD  ARG N  11       2.796  57.038 140.370  1.00 20.00           H
ATOM   3793 2HD  ARG N  11       4.306  57.275 141.227  1.00 20.00           H
ATOM   3794  NE  ARG N  11       3.028  55.824 142.088  1.00 20.00           N
ATOM   3795  HE  ARG N  11       2.511  55.852 142.943  1.00 20.00           H
ATOM   3796  CZ  ARG N  11       3.487  54.637 141.669  1.00 20.00           C
ATOM   3797  NH1 ARG N  11       4.186  54.541 140.530  1.00 20.00           N
ATOM   3798 1HH1 ARG N  11       4.370  55.360 139.986  1.00 20.00           H
ATOM   3799 2HH1 ARG N  11       4.525  53.651 140.225  1.00 20.00           H
ATOM   3800  NH2 ARG N  11       3.236  53.547 142.407  1.00 20.00           N
ATOM   3801 1HH2 ARG N  11       3.571  52.653 142.109  1.00 20.00           H
ATOM   3802 2HH2 ARG N  11       2.713  53.627 143.256  1.00 20.00           H
ATOM   3803  HN  ARG N  11       2.753  62.629 141.647  1.00 20.00           H
ATOM   3804  N   ALA N  12       1.767  60.629 144.486  1.00 20.00           N
ATOM   3805  CA  ALA N  12       2.053  60.984 145.866  1.00 20.00           C
ATOM   3806  C   ALA N  12       1.366  59.983 146.797  1.00 20.00           C
ATOM   3807  O   ALA N  12       0.554  59.172 146.353  1.00 20.00           O
ATOM   3808  HA  ALA N  12       3.131  60.919 146.008  1.00 20.00           H
ATOM   3809  CB  ALA N  12       1.606  62.424 146.126  1.00 20.00           C
ATOM   3810 1HB  ALA N  12       2.099  63.090 145.419  1.00 20.00           H
ATOM   3811 2HB  ALA N  12       0.526  62.497 146.003  1.00 20.00           H
ATOM   3812 3HB  ALA N  12       1.876  62.709 147.143  1.00 20.00           H
ATOM   3813  HN  ALA N  12       0.920  60.117 144.348  1.00 20.00           H
ATOM   3814  N   PHE N  13       1.717  60.072 148.072  1.00 20.00           N
ATOM   3815  CA  PHE N  13       1.118  59.209 149.075  1.00 20.00           C
ATOM   3816  C   PHE N  13       0.944  59.949 150.403  1.00 20.00           C
ATOM   3817  O   PHE N  13       1.520  61.018 150.601  1.00 20.00           O
ATOM   3818  HA  PHE N  13       0.141  58.906 148.700  1.00 20.00           H
ATOM   3819  CB  PHE N  13       2.075  58.033 149.282  1.00 20.00           C
ATOM   3820 1HB  PHE N  13       3.094  58.414 149.350  1.00 20.00           H
ATOM   3821 2HB  PHE N  13       1.848  57.557 150.236  1.00 20.00           H
ATOM   3822  CG  PHE N  13       2.013  56.978 148.175  1.00 20.00           C
ATOM   3823  HD1 PHE N  13       3.826  57.624 147.272  1.00 20.00           H
ATOM   3824  CD1 PHE N  13       2.995  56.920 147.236  1.00 20.00           C
ATOM   3825  HD2 PHE N  13       0.189  56.146 148.883  1.00 20.00           H
ATOM   3826  CD2 PHE N  13       0.976  56.099 148.130  1.00 20.00           C
ATOM   3827  CE1 PHE N  13       2.937  55.941 146.209  1.00 20.00           C
ATOM   3828  HE1 PHE N  13       3.724  55.894 145.456  1.00 20.00           H
ATOM   3829  CE2 PHE N  13       0.919  55.120 147.103  1.00 20.00           C
ATOM   3830  HE2 PHE N  13       0.088  54.416 147.067  1.00 20.00           H
ATOM   3831  CZ  PHE N  13       1.901  55.062 146.164  1.00 20.00           C
ATOM   3832  HZ  PHE N  13       1.856  54.311 145.376  1.00 20.00           H
ATOM   3833  HN  PHE N  13       2.396  60.718 148.421  1.00 20.00           H
ATOM   3834  N   TYR N  14       0.149  59.351 151.278  1.00 20.00           N
ATOM   3835  CA  TYR N  14      -0.396  60.077 152.412  1.00 20.00           C
ATOM   3836  C   TYR N  14      -0.876  61.469 151.992  1.00 20.00           C
ATOM   3837  O   TYR N  14      -0.555  62.462 152.643  1.00 20.00           O
ATOM   3838  HA  TYR N  14      -1.243  59.511 152.798  1.00 20.00           H
ATOM   3839  CB  TYR N  14       0.754  60.227 153.409  1.00 20.00           C
ATOM   3840 1HB  TYR N  14       1.552  60.805 152.944  1.00 20.00           H
ATOM   3841 2HB  TYR N  14       0.404  60.800 154.268  1.00 20.00           H
ATOM   3842  CG  TYR N  14       1.327  58.897 153.902  1.00 20.00           C
ATOM   3843  HD1 TYR N  14      -0.383  58.440 155.111  1.00 20.00           H
ATOM   3844  CD1 TYR N  14       0.600  58.112 154.774  1.00 20.00           C
ATOM   3845  HD2 TYR N  14       3.146  59.101 152.786  1.00 20.00           H
ATOM   3846  CD2 TYR N  14       2.572  58.482 153.474  1.00 20.00           C
ATOM   3847  CE1 TYR N  14       1.140  56.860 155.237  1.00 20.00           C
ATOM   3848  HE1 TYR N  14       0.576  56.231 155.926  1.00 20.00           H
ATOM   3849  HE2 TYR N  14       4.093  56.890 153.608  1.00 20.00           H
ATOM   3850  CE2 TYR N  14       3.112  57.230 153.938  1.00 20.00           C
ATOM   3851  CZ  TYR N  14       2.369  56.481 154.796  1.00 20.00           C
ATOM   3852  OH  TYR N  14       2.879  55.298 155.234  1.00 20.00           O
ATOM   3853  HH  TYR N  14       2.469  55.053 156.112  1.00 20.00           H
ATOM   3854  HN  TYR N  14      -0.122  58.390 151.221  1.00 20.00           H
ATOM   3855  N   ALA N  15      -1.637  61.495 150.908  1.00 20.00           N
ATOM   3856  CA  ALA N  15      -2.054  62.755 150.317  1.00 20.00           C
ATOM   3857  C   ALA N  15      -2.922  63.521 151.317  1.00 20.00           C
ATOM   3858  O   ALA N  15      -4.030  63.094 151.637  1.00 20.00           O
ATOM   3859  HA  ALA N  15      -1.156  63.337 150.108  1.00 20.00           H
ATOM   3860  CB  ALA N  15      -2.783  62.485 148.999  1.00 20.00           C
ATOM   3861 1HB  ALA N  15      -2.114  61.964 148.314  1.00 20.00           H
ATOM   3862 2HB  ALA N  15      -3.661  61.868 149.190  1.00 20.00           H
ATOM   3863 3HB  ALA N  15      -3.093  63.431 148.555  1.00 20.00           H
ATOM   3864  HN  ALA N  15      -1.967  60.677 150.436  1.00 20.00           H
ATOM   3865  N   THR N  16      -2.385  64.639 151.783  1.00 20.00           N
ATOM   3866  CA  THR N  16      -3.076  65.442 152.778  1.00 20.00           C
ATOM   3867  C   THR N  16      -3.000  66.909 152.351  1.00 20.00           C
ATOM   3868  O   THR N  16      -1.929  67.528 152.444  1.00 20.00           O
ATOM   3869  HA  THR N  16      -4.125  65.148 152.789  1.00 20.00           H
ATOM   3870  HB  THR N  16      -1.448  65.574 154.211  1.00 20.00           H
ATOM   3871  CB  THR N  16      -2.449  65.147 154.142  1.00 20.00           C
ATOM   3872  OG1 THR N  16      -2.522  63.729 154.258  1.00 20.00           O
ATOM   3873  HG1 THR N  16      -1.675  63.314 153.925  1.00 20.00           H
ATOM   3874  CG2 THR N  16      -3.303  65.660 155.303  1.00 20.00           C
ATOM   3875 1HG2 THR N  16      -3.443  66.737 155.203  1.00 20.00           H
ATOM   3876 2HG2 THR N  16      -2.802  65.445 156.246  1.00 20.00           H
ATOM   3877 3HG2 THR N  16      -4.274  65.165 155.286  1.00 20.00           H
ATOM   3878  HN  THR N  16      -1.498  64.997 151.494  1.00 20.00           H
ATOM   3879  HXT THR N  16      -3.830  68.447 151.649  1.00 20.00           H
ATOM   3880  OXT THR N  16      -4.046  67.498 151.879  1.00 20.00           O
ATOM   3883  N   THR O   1      -0.103  70.539 158.216  1.00 20.00           N
ATOM   3884  CA  THR O   1       0.188  69.116 158.241  1.00 20.00           C
ATOM   3885  C   THR O   1       0.558  68.622 156.841  1.00 20.00           C
ATOM   3886  O   THR O   1      -0.294  68.117 156.112  1.00 20.00           O
ATOM   3887  HA  THR O   1       1.058  68.955 158.878  1.00 20.00           H
ATOM   3888  CB  THR O   1      -1.022  68.396 158.840  1.00 20.00           C
ATOM   3889  HB  THR O   1      -0.880  67.316 158.823  1.00 20.00           H
ATOM   3890  OG1 THR O   1      -2.126  68.883 158.081  1.00 20.00           O
ATOM   3891  HG1 THR O   1      -2.117  68.479 157.166  1.00 20.00           H
ATOM   3892  CG2 THR O   1      -1.324  68.849 160.270  1.00 20.00           C
ATOM   3893 1HG2 THR O   1      -1.552  69.915 160.273  1.00 20.00           H
ATOM   3894 2HG2 THR O   1      -0.456  68.661 160.902  1.00 20.00           H
ATOM   3895 3HG2 THR O   1      -2.180  68.293 160.653  1.00 20.00           H
ATOM   3896  N   ARG O   2       1.830  68.786 156.508  1.00 20.00           N
ATOM   3897  CA  ARG O   2       2.322  68.366 155.207  1.00 20.00           C
ATOM   3898  C   ARG O   2       2.664  66.875 155.224  1.00 20.00           C
ATOM   3899  O   ARG O   2       3.801  66.499 155.502  1.00 20.00           O
ATOM   3900  HA  ARG O   2       1.502  68.573 154.519  1.00 20.00           H
ATOM   3901  CB  ARG O   2       3.565  69.163 154.805  1.00 20.00           C
ATOM   3902 1HB  ARG O   2       4.346  69.026 155.552  1.00 20.00           H
ATOM   3903 2HB  ARG O   2       3.956  68.783 153.861  1.00 20.00           H
ATOM   3904  CG  ARG O   2       3.241  70.652 154.666  1.00 20.00           C
ATOM   3905 1HG  ARG O   2       2.263  70.773 154.199  1.00 20.00           H
ATOM   3906 2HG  ARG O   2       3.181  71.109 155.654  1.00 20.00           H
ATOM   3907  CD  ARG O   2       4.303  71.368 153.829  1.00 20.00           C
ATOM   3908 1HD  ARG O   2       5.280  71.266 154.302  1.00 20.00           H
ATOM   3909 2HD  ARG O   2       4.375  70.906 152.845  1.00 20.00           H
ATOM   3910  NE  ARG O   2       3.956  72.801 153.691  1.00 20.00           N
ATOM   3911  HE  ARG O   2       3.188  73.151 154.227  1.00 20.00           H
ATOM   3912  CZ  ARG O   2       4.607  73.657 152.892  1.00 20.00           C
ATOM   3913  NH1 ARG O   2       5.644  73.242 152.151  1.00 20.00           N
ATOM   3914 1HH1 ARG O   2       5.937  72.287 152.191  1.00 20.00           H
ATOM   3915 2HH1 ARG O   2       6.124  73.888 151.557  1.00 20.00           H
ATOM   3916  NH2 ARG O   2       4.206  74.935 152.845  1.00 20.00           N
ATOM   3917 1HH2 ARG O   2       4.681  75.587 152.254  1.00 20.00           H
ATOM   3918 2HH2 ARG O   2       3.432  75.236 153.401  1.00 20.00           H
ATOM   3919  HN  ARG O   2       2.517  69.196 157.107  1.00 20.00           H
ATOM   3920  N   LYS O   3       1.658  66.067 154.923  1.00 20.00           N
ATOM   3921  CA  LYS O   3       1.754  64.635 155.155  1.00 20.00           C
ATOM   3922  C   LYS O   3       2.151  63.938 153.852  1.00 20.00           C
ATOM   3923  O   LYS O   3       3.064  63.114 153.838  1.00 20.00           O
ATOM   3924  HA  LYS O   3       2.545  64.475 155.887  1.00 20.00           H
ATOM   3925  CB  LYS O   3       0.456  64.104 155.766  1.00 20.00           C
ATOM   3926 1HB  LYS O   3       0.250  64.625 156.701  1.00 20.00           H
ATOM   3927 2HB  LYS O   3      -0.378  64.311 155.096  1.00 20.00           H
ATOM   3928  CG  LYS O   3       0.548  62.598 156.024  1.00 20.00           C
ATOM   3929 1HG  LYS O   3       0.628  62.068 155.076  1.00 20.00           H
ATOM   3930 2HG  LYS O   3       1.453  62.378 156.591  1.00 20.00           H
ATOM   3931  CD  LYS O   3      -0.676  62.098 156.794  1.00 20.00           C
ATOM   3932 1HD  LYS O   3      -0.653  62.485 157.812  1.00 20.00           H
ATOM   3933 2HD  LYS O   3      -1.584  62.481 156.328  1.00 20.00           H
ATOM   3934  CE  LYS O   3      -0.718  60.569 156.823  1.00 20.00           C
ATOM   3935 1HE  LYS O   3      -0.758  60.180 155.806  1.00 20.00           H
ATOM   3936 2HE  LYS O   3       0.196  60.183 157.276  1.00 20.00           H
ATOM   3937  NZ  LYS O   3      -1.894  60.097 157.588  1.00 20.00           N
ATOM   3938 1HZ  LYS O   3      -1.932  59.084 157.560  1.00 20.00           H
ATOM   3939 2HZ  LYS O   3      -1.817  60.406 158.551  1.00 20.00           H
ATOM   3940 3HZ  LYS O   3      -2.739  60.479 157.178  1.00 20.00           H
ATOM   3941  HN  LYS O   3       0.792  66.374 154.529  1.00 20.00           H
ATOM   3942  N   SER O   4       1.445  64.294 152.789  1.00 20.00           N
ATOM   3943  CA  SER O   4       1.595  63.596 151.523  1.00 20.00           C
ATOM   3944  C   SER O   4       3.046  63.685 151.045  1.00 20.00           C
ATOM   3945  O   SER O   4       3.722  64.684 151.286  1.00 20.00           O
ATOM   3946  HA  SER O   4       1.323  62.561 151.730  1.00 20.00           H
ATOM   3947  CB  SER O   4       0.651  64.168 150.464  1.00 20.00           C
ATOM   3948 1HB  SER O   4      -0.382  64.000 150.770  1.00 20.00           H
ATOM   3949 2HB  SER O   4       0.792  65.246 150.396  1.00 20.00           H
ATOM   3950  HG  SER O   4       0.797  62.585 149.248  1.00 20.00           H
ATOM   3951  OG  SER O   4       0.866  63.580 149.183  1.00 20.00           O
ATOM   3952  HN  SER O   4       0.782  65.042 152.783  1.00 20.00           H
ATOM   3953  N   ILE O   5       3.481  62.627 150.376  1.00 20.00           N
ATOM   3954  CA  ILE O   5       4.819  62.598 149.812  1.00 20.00           C
ATOM   3955  C   ILE O   5       4.724  62.530 148.286  1.00 20.00           C
ATOM   3956  O   ILE O   5       3.978  61.717 147.743  1.00 20.00           O
ATOM   3957  HA  ILE O   5       5.310  63.531 150.086  1.00 20.00           H
ATOM   3958  HB  ILE O   5       5.053  60.541 150.351  1.00 20.00           H
ATOM   3959  CB  ILE O   5       5.635  61.459 150.428  1.00 20.00           C
ATOM   3960  CG1 ILE O   5       5.890  61.710 151.916  1.00 20.00           C
ATOM   3961 1HG1 ILE O   5       6.556  62.563 152.036  1.00 20.00           H
ATOM   3962 2HG1 ILE O   5       4.953  61.965 152.410  1.00 20.00           H
ATOM   3963  CG2 ILE O   5       6.936  61.236 149.654  1.00 20.00           C
ATOM   3964 1HG2 ILE O   5       6.704  60.972 148.622  1.00 20.00           H
ATOM   3965 2HG2 ILE O   5       7.530  62.149 149.671  1.00 20.00           H
ATOM   3966 3HG2 ILE O   5       7.500  60.426 150.117  1.00 20.00           H
ATOM   3967  CD1 ILE O   5       6.505  60.477 152.582  1.00 20.00           C
ATOM   3968 1HD1 ILE O   5       5.971  59.584 152.257  1.00 20.00           H
ATOM   3969 2HD1 ILE O   5       7.554  60.397 152.298  1.00 20.00           H
ATOM   3970 3HD1 ILE O   5       6.428  60.573 153.665  1.00 20.00           H
ATOM   3971  HN  ILE O   5       2.937  61.803 150.218  1.00 20.00           H
ATOM   3972  N   HIS O   6       5.490  63.395 147.638  1.00 20.00           N
ATOM   3973  CA  HIS O   6       5.550  63.401 146.187  1.00 20.00           C
ATOM   3974  C   HIS O   6       6.541  62.338 145.710  1.00 20.00           C
ATOM   3975  O   HIS O   6       7.631  62.207 146.265  1.00 20.00           O
ATOM   3976  HA  HIS O   6       4.553  63.141 145.831  1.00 20.00           H
ATOM   3977  CB  HIS O   6       5.882  64.800 145.662  1.00 20.00           C
ATOM   3978 1HB  HIS O   6       6.914  65.038 145.921  1.00 20.00           H
ATOM   3979 2HB  HIS O   6       5.820  64.793 144.574  1.00 20.00           H
ATOM   3980  CG  HIS O   6       4.980  65.886 146.197  1.00 20.00           C
ATOM   3981  HD1 HIS O   6       3.328  65.705 144.865  1.00 20.00           H
ATOM   3982  ND1 HIS O   6       3.742  66.171 145.647  1.00 20.00           N
ATOM   3983  CD2 HIS O   6       5.148  66.753 147.236  1.00 20.00           C
ATOM   3984  HD2 HIS O   6       6.019  66.803 147.890  1.00 20.00           H
ATOM   3985  CE1 HIS O   6       3.199  67.167 146.332  1.00 20.00           C
ATOM   3986  HE1 HIS O   6       2.226  67.619 146.142  1.00 20.00           H
ATOM   3987  NE2 HIS O   6       4.072  67.527 147.316  1.00 20.00           N
ATOM   3988  HN  HIS O   6       6.061  64.082 148.088  1.00 20.00           H
ATOM   3989  N   LEU O   7       6.128  61.606 144.685  1.00 20.00           N
ATOM   3990  CA  LEU O   7       6.935  60.512 144.173  1.00 20.00           C
ATOM   3991  C   LEU O   7       7.759  61.006 142.982  1.00 20.00           C
ATOM   3992  O   LEU O   7       8.978  60.846 142.958  1.00 20.00           O
ATOM   3993  HA  LEU O   7       7.620  60.212 144.966  1.00 20.00           H
ATOM   3994  CB  LEU O   7       6.055  59.302 143.853  1.00 20.00           C
ATOM   3995 1HB  LEU O   7       5.336  59.593 143.087  1.00 20.00           H
ATOM   3996 2HB  LEU O   7       6.685  58.525 143.420  1.00 20.00           H
ATOM   3997  HG  LEU O   7       4.748  59.503 145.533  1.00 20.00           H
ATOM   3998  CG  LEU O   7       5.287  58.700 145.031  1.00 20.00           C
ATOM   3999  CD1 LEU O   7       4.246  57.689 144.548  1.00 20.00           C
ATOM   4000 1HD1 LEU O   7       3.500  58.199 143.938  1.00 20.00           H
ATOM   4001 2HD1 LEU O   7       4.736  56.918 143.953  1.00 20.00           H
ATOM   4002 3HD1 LEU O   7       3.759  57.229 145.408  1.00 20.00           H
ATOM   4003  CD2 LEU O   7       6.246  58.090 146.056  1.00 20.00           C
ATOM   4004 1HD2 LEU O   7       6.948  57.429 145.548  1.00 20.00           H
ATOM   4005 2HD2 LEU O   7       6.795  58.886 146.558  1.00 20.00           H
ATOM   4006 3HD2 LEU O   7       5.678  57.520 146.791  1.00 20.00           H
ATOM   4007  HN  LEU O   7       5.260  61.751 144.209  1.00 20.00           H
ATOM   4008  N   GLY O   8       7.060  61.596 142.024  1.00 20.00           N
ATOM   4009  CA  GLY O   8       7.682  61.967 140.764  1.00 20.00           C
ATOM   4010  C   GLY O   8       6.922  63.113 140.094  1.00 20.00           C
ATOM   4011  O   GLY O   8       5.933  63.607 140.634  1.00 20.00           O
ATOM   4012 1HA  GLY O   8       8.716  62.265 140.939  1.00 20.00           H
ATOM   4013 2HA  GLY O   8       7.708  61.104 140.099  1.00 20.00           H
ATOM   4014  HN  GLY O   8       6.088  61.820 142.097  1.00 20.00           H
ATOM   4015  N   PRO O   9       7.366  63.555 138.909  1.00 20.00           N
ATOM   4016  CA  PRO O   9       6.722  64.685 138.236  1.00 20.00           C
ATOM   4017  C   PRO O   9       5.326  64.343 137.742  1.00 20.00           C
ATOM   4018  O   PRO O   9       5.170  63.583 136.788  1.00 20.00           O
ATOM   4019  HA  PRO O   9       6.582  65.510 138.935  1.00 20.00           H
ATOM   4020  CB  PRO O   9       7.671  65.006 137.079  1.00 20.00           C
ATOM   4021 1HB  PRO O   9       7.131  65.381 136.210  1.00 20.00           H
ATOM   4022 2HB  PRO O   9       8.397  65.771 137.356  1.00 20.00           H
ATOM   4023  CG  PRO O   9       8.337  63.692 136.790  1.00 20.00           C
ATOM   4024 1HG  PRO O   9       7.732  63.083 136.119  1.00 20.00           H
ATOM   4025 2HG  PRO O   9       9.302  63.837 136.305  1.00 20.00           H
ATOM   4026  CD  PRO O   9       8.497  63.027 138.126  1.00 20.00           C
ATOM   4027 1HD  PRO O   9       8.455  61.941 138.042  1.00 20.00           H
ATOM   4028 2HD  PRO O   9       9.454  63.275 138.585  1.00 20.00           H
ATOM   4029  N   GLY O  10       4.338  64.920 138.411  1.00 20.00           N
ATOM   4030  CA  GLY O  10       2.954  64.550 138.169  1.00 20.00           C
ATOM   4031  C   GLY O  10       2.655  63.155 138.722  1.00 20.00           C
ATOM   4032  O   GLY O  10       1.998  62.350 138.064  1.00 20.00           O
ATOM   4033 1HA  GLY O  10       2.292  65.280 138.634  1.00 20.00           H
ATOM   4034 2HA  GLY O  10       2.750  64.572 137.098  1.00 20.00           H
ATOM   4035  HN  GLY O  10       4.471  65.627 139.105  1.00 20.00           H
ATOM   4036  N   ARG O  11       3.152  62.912 139.926  1.00 20.00           N
ATOM   4037  CA  ARG O  11       2.936  61.633 140.581  1.00 20.00           C
ATOM   4038  C   ARG O  11       3.133  61.770 142.092  1.00 20.00           C
ATOM   4039  O   ARG O  11       4.218  62.125 142.550  1.00 20.00           O
ATOM   4040  HA  ARG O  11       1.905  61.369 140.342  1.00 20.00           H
ATOM   4041  CB  ARG O  11       3.895  60.570 140.042  1.00 20.00           C
ATOM   4042 1HB  ARG O  11       3.887  60.586 138.953  1.00 20.00           H
ATOM   4043 2HB  ARG O  11       4.913  60.800 140.357  1.00 20.00           H
ATOM   4044  CG  ARG O  11       3.504  59.177 140.540  1.00 20.00           C
ATOM   4045 1HG  ARG O  11       3.445  59.179 141.628  1.00 20.00           H
ATOM   4046 2HG  ARG O  11       2.513  58.918 140.167  1.00 20.00           H
ATOM   4047  CD  ARG O  11       4.517  58.126 140.080  1.00 20.00           C
ATOM   4048 1HD  ARG O  11       4.609  58.148 138.994  1.00 20.00           H
ATOM   4049 2HD  ARG O  11       5.502  58.356 140.488  1.00 20.00           H
ATOM   4050  NE  ARG O  11       4.088  56.781 140.524  1.00 20.00           N
ATOM   4051  HE  ARG O  11       3.252  56.712 141.068  1.00 20.00           H
ATOM   4052  CZ  ARG O  11       4.750  55.651 140.242  1.00 20.00           C
ATOM   4053  NH1 ARG O  11       5.876  55.685 139.517  1.00 20.00           N
ATOM   4054 1HH1 ARG O  11       6.229  56.558 139.181  1.00 20.00           H
ATOM   4055 2HH1 ARG O  11       6.364  54.836 139.311  1.00 20.00           H
ATOM   4056  NH2 ARG O  11       4.269  54.486 140.697  1.00 20.00           N
ATOM   4057 1HH2 ARG O  11       4.751  53.633 140.495  1.00 20.00           H
ATOM   4058 2HH2 ARG O  11       3.428  54.469 141.237  1.00 20.00           H
ATOM   4059  HN  ARG O  11       3.692  63.570 140.451  1.00 20.00           H
ATOM   4060  N   ALA O  12       2.067  61.482 142.824  1.00 20.00           N
ATOM   4061  CA  ALA O  12       2.054  61.728 144.256  1.00 20.00           C
ATOM   4062  C   ALA O  12       1.166  60.686 144.940  1.00 20.00           C
ATOM   4063  O   ALA O  12       0.373  60.014 144.283  1.00 20.00           O
ATOM   4064  HA  ALA O  12       3.076  61.617 144.621  1.00 20.00           H
ATOM   4065  CB  ALA O  12       1.587  63.159 144.524  1.00 20.00           C
ATOM   4066 1HB  ALA O  12       2.223  63.857 143.981  1.00 20.00           H
ATOM   4067 2HB  ALA O  12       0.555  63.273 144.191  1.00 20.00           H
ATOM   4068 3HB  ALA O  12       1.648  63.368 145.593  1.00 20.00           H
ATOM   4069  HN  ALA O  12       1.225  61.088 142.456  1.00 20.00           H
ATOM   4070  N   PHE O  13       1.330  60.585 146.251  1.00 20.00           N
ATOM   4071  CA  PHE O  13       0.582  59.609 147.026  1.00 20.00           C
ATOM   4072  C   PHE O  13       0.450  60.051 148.484  1.00 20.00           C
ATOM   4073  O   PHE O  13       1.324  60.739 149.010  1.00 20.00           O
ATOM   4074  HA  PHE O  13      -0.409  59.533 146.580  1.00 20.00           H
ATOM   4075  CB  PHE O  13       1.370  58.298 146.972  1.00 20.00           C
ATOM   4076 1HB  PHE O  13       1.414  57.955 145.938  1.00 20.00           H
ATOM   4077 2HB  PHE O  13       2.395  58.488 147.289  1.00 20.00           H
ATOM   4078  CG  PHE O  13       0.781  57.183 147.839  1.00 20.00           C
ATOM   4079  HD1 PHE O  13      -0.877  56.867 146.546  1.00 20.00           H
ATOM   4080  CD1 PHE O  13      -0.372  56.567 147.464  1.00 20.00           C
ATOM   4081  HD2 PHE O  13       2.336  57.302 149.284  1.00 20.00           H
ATOM   4082  CD2 PHE O  13       1.412  56.808 148.984  1.00 20.00           C
ATOM   4083  CE1 PHE O  13      -0.918  55.532 148.268  1.00 20.00           C
ATOM   4084  HE1 PHE O  13      -1.842  55.038 147.968  1.00 20.00           H
ATOM   4085  CE2 PHE O  13       0.866  55.773 149.788  1.00 20.00           C
ATOM   4086  HE2 PHE O  13       1.371  55.472 150.706  1.00 20.00           H
ATOM   4087  CZ  PHE O  13      -0.287  55.157 149.414  1.00 20.00           C
ATOM   4088  HZ  PHE O  13      -0.706  54.362 150.031  1.00 20.00           H
ATOM   4089  HN  PHE O  13       1.958  61.155 146.782  1.00 20.00           H
ATOM   4090  N   TYR O  14      -0.649  59.638 149.097  1.00 20.00           N
ATOM   4091  CA  TYR O  14      -0.862  59.900 150.510  1.00 20.00           C
ATOM   4092  C   TYR O  14      -0.081  58.909 151.376  1.00 20.00           C
ATOM   4093  O   TYR O  14      -0.451  57.740 151.475  1.00 20.00           O
ATOM   4094  HA  TYR O  14      -0.511  60.910 150.722  1.00 20.00           H
ATOM   4095  CB  TYR O  14      -2.359  59.703 150.755  1.00 20.00           C
ATOM   4096 1HB  TYR O  14      -2.917  60.337 150.065  1.00 20.00           H
ATOM   4097 2HB  TYR O  14      -2.623  58.671 150.523  1.00 20.00           H
ATOM   4098  CG  TYR O  14      -2.803  60.018 152.185  1.00 20.00           C
ATOM   4099  HD1 TYR O  14      -2.623  62.139 151.929  1.00 20.00           H
ATOM   4100  CD1 TYR O  14      -2.879  61.328 152.611  1.00 20.00           C
ATOM   4101  HD2 TYR O  14      -3.066  57.956 152.713  1.00 20.00           H
ATOM   4102  CD2 TYR O  14      -3.127  58.991 153.049  1.00 20.00           C
ATOM   4103  CE1 TYR O  14      -3.297  61.625 153.957  1.00 20.00           C
ATOM   4104  HE1 TYR O  14      -3.361  62.655 154.307  1.00 20.00           H
ATOM   4105  HE2 TYR O  14      -3.803  58.487 155.088  1.00 20.00           H
ATOM   4106  CE2 TYR O  14      -3.544  59.288 154.395  1.00 20.00           C
ATOM   4107  CZ  TYR O  14      -3.608  60.590 154.783  1.00 20.00           C
ATOM   4108  OH  TYR O  14      -4.003  60.870 156.054  1.00 20.00           O
ATOM   4109  HH  TYR O  14      -4.306  61.821 156.116  1.00 20.00           H
ATOM   4110  HN  TYR O  14      -1.385  59.133 148.646  1.00 20.00           H
ATOM   4111  N   ALA O  15       0.985  59.412 151.981  1.00 20.00           N
ATOM   4112  CA  ALA O  15       1.950  58.548 152.639  1.00 20.00           C
ATOM   4113  C   ALA O  15       1.250  57.761 153.748  1.00 20.00           C
ATOM   4114  O   ALA O  15       0.583  58.344 154.602  1.00 20.00           O
ATOM   4115  HA  ALA O  15       2.331  57.849 151.894  1.00 20.00           H
ATOM   4116  CB  ALA O  15       3.113  59.390 153.166  1.00 20.00           C
ATOM   4117 1HB  ALA O  15       3.616  59.878 152.331  1.00 20.00           H
ATOM   4118 2HB  ALA O  15       2.733  60.146 153.853  1.00 20.00           H
ATOM   4119 3HB  ALA O  15       3.820  58.746 153.690  1.00 20.00           H
ATOM   4120  HN  ALA O  15       1.193  60.389 152.025  1.00 20.00           H
ATOM   4121  N   THR O  16       1.425  56.449 153.701  1.00 20.00           N
ATOM   4122  CA  THR O  16       0.749  55.568 154.638  1.00 20.00           C
ATOM   4123  C   THR O  16       1.744  54.504 155.105  1.00 20.00           C
ATOM   4124  O   THR O  16       2.145  53.640 154.311  1.00 20.00           O
ATOM   4125  HA  THR O  16       0.451  56.155 155.507  1.00 20.00           H
ATOM   4126  HB  THR O  16      -0.224  54.394 153.091  1.00 20.00           H
ATOM   4127  CB  THR O  16      -0.497  55.011 153.948  1.00 20.00           C
ATOM   4128  OG1 THR O  16      -1.276  56.166 153.650  1.00 20.00           O
ATOM   4129  HG1 THR O  16      -1.076  56.484 152.723  1.00 20.00           H
ATOM   4130  CG2 THR O  16      -1.381  54.201 154.899  1.00 20.00           C
ATOM   4131 1HG2 THR O  16      -1.677  54.826 155.741  1.00 20.00           H
ATOM   4132 2HG2 THR O  16      -0.824  53.338 155.265  1.00 20.00           H
ATOM   4133 3HG2 THR O  16      -2.270  53.861 154.368  1.00 20.00           H
ATOM   4134  HN  THR O  16       2.016  55.987 153.039  1.00 20.00           H
ATOM   4135  HXT THR O  16       2.817  53.759 156.461  1.00 20.00           H
ATOM   4136  OXT THR O  16       2.179  54.516 156.319  1.00 20.00           O
ATOM   4139  N   THR P   1      -1.580  70.126 156.709  1.00 20.00           N
ATOM   4140  CA  THR P   1      -0.199  69.830 157.048  1.00 20.00           C
ATOM   4141  C   THR P   1       0.512  69.172 155.863  1.00 20.00           C
ATOM   4142  O   THR P   1      -0.127  68.802 154.879  1.00 20.00           O
ATOM   4143  HA  THR P   1       0.316  70.770 157.247  1.00 20.00           H
ATOM   4144  CB  THR P   1      -0.196  68.968 158.312  1.00 20.00           C
ATOM   4145  HB  THR P   1       0.823  68.750 158.632  1.00 20.00           H
ATOM   4146  OG1 THR P   1      -0.986  67.836 157.962  1.00 20.00           O
ATOM   4147  HG1 THR P   1      -0.824  67.092 158.610  1.00 20.00           H
ATOM   4148  CG2 THR P   1      -0.964  69.618 159.465  1.00 20.00           C
ATOM   4149 1HG2 THR P   1      -2.022  69.675 159.210  1.00 20.00           H
ATOM   4150 2HG2 THR P   1      -0.578  70.622 159.639  1.00 20.00           H
ATOM   4151 3HG2 THR P   1      -0.840  69.019 160.367  1.00 20.00           H
ATOM   4152  N   ARG P   2       1.824  69.046 155.996  1.00 20.00           N
ATOM   4153  CA  ARG P   2       2.638  68.517 154.915  1.00 20.00           C
ATOM   4154  C   ARG P   2       2.887  67.022 155.121  1.00 20.00           C
ATOM   4155  O   ARG P   2       4.009  66.610 155.413  1.00 20.00           O
ATOM   4156  HA  ARG P   2       2.055  68.697 154.012  1.00 20.00           H
ATOM   4157  CB  ARG P   2       3.982  69.244 154.831  1.00 20.00           C
ATOM   4158 1HB  ARG P   2       4.495  69.180 155.791  1.00 20.00           H
ATOM   4159 2HB  ARG P   2       4.620  68.754 154.096  1.00 20.00           H
ATOM   4160  CG  ARG P   2       3.788  70.713 154.449  1.00 20.00           C
ATOM   4161 1HG  ARG P   2       3.491  70.783 153.402  1.00 20.00           H
ATOM   4162 2HG  ARG P   2       2.979  71.143 155.039  1.00 20.00           H
ATOM   4163  CD  ARG P   2       5.073  71.513 154.675  1.00 20.00           C
ATOM   4164 1HD  ARG P   2       5.316  71.532 155.737  1.00 20.00           H
ATOM   4165 2HD  ARG P   2       5.906  71.030 154.165  1.00 20.00           H
ATOM   4166  NE  ARG P   2       4.904  72.894 154.170  1.00 20.00           N
ATOM   4167  HE  ARG P   2       4.741  73.620 154.838  1.00 20.00           H
ATOM   4168  CZ  ARG P   2       4.957  73.232 152.875  1.00 20.00           C
ATOM   4169  NH1 ARG P   2       5.174  72.300 151.937  1.00 20.00           N
ATOM   4170 1HH1 ARG P   2       5.297  71.343 152.201  1.00 20.00           H
ATOM   4171 2HH1 ARG P   2       5.212  72.560 150.972  1.00 20.00           H
ATOM   4172  NH2 ARG P   2       4.791  74.516 152.531  1.00 20.00           N
ATOM   4173 1HH2 ARG P   2       4.828  74.785 151.568  1.00 20.00           H
ATOM   4174 2HH2 ARG P   2       4.630  75.206 153.237  1.00 20.00           H
ATOM   4175  HN  ARG P   2       2.329  69.298 156.821  1.00 20.00           H
ATOM   4176  N   LYS P   3       1.823  66.250 154.961  1.00 20.00           N
ATOM   4177  CA  LYS P   3       1.874  64.830 155.268  1.00 20.00           C
ATOM   4178  C   LYS P   3       2.177  64.047 153.990  1.00 20.00           C
ATOM   4179  O   LYS P   3       3.004  63.136 153.996  1.00 20.00           O
ATOM   4180  HA  LYS P   3       2.695  64.678 155.969  1.00 20.00           H
ATOM   4181  CB  LYS P   3       0.590  64.387 155.972  1.00 20.00           C
ATOM   4182 1HB  LYS P   3       0.375  65.060 156.802  1.00 20.00           H
ATOM   4183 2HB  LYS P   3      -0.250  64.456 155.281  1.00 20.00           H
ATOM   4184  CG  LYS P   3       0.715  62.953 156.490  1.00 20.00           C
ATOM   4185 1HG  LYS P   3       0.973  62.287 155.666  1.00 20.00           H
ATOM   4186 2HG  LYS P   3       1.527  62.894 157.214  1.00 20.00           H
ATOM   4187  CD  LYS P   3      -0.590  62.489 157.139  1.00 20.00           C
ATOM   4188 1HD  LYS P   3      -0.831  63.135 157.983  1.00 20.00           H
ATOM   4189 2HD  LYS P   3      -1.408  62.579 156.425  1.00 20.00           H
ATOM   4190  CE  LYS P   3      -0.480  61.039 157.616  1.00 20.00           C
ATOM   4191 1HE  LYS P   3       0.054  60.446 156.874  1.00 20.00           H
ATOM   4192 2HE  LYS P   3       0.102  60.996 158.537  1.00 20.00           H
ATOM   4193  NZ  LYS P   3      -1.824  60.465 157.844  1.00 20.00           N
ATOM   4194 1HZ  LYS P   3      -1.736  59.577 158.327  1.00 20.00           H
ATOM   4195 2HZ  LYS P   3      -2.373  61.103 158.410  1.00 20.00           H
ATOM   4196 3HZ  LYS P   3      -2.286  60.321 156.953  1.00 20.00           H
ATOM   4197  HN  LYS P   3       0.939  66.578 154.629  1.00 20.00           H
ATOM   4198  N   SER P   4       1.490  64.429 152.923  1.00 20.00           N
ATOM   4199  CA  SER P   4       1.614  63.721 151.660  1.00 20.00           C
ATOM   4200  C   SER P   4       3.072  63.726 151.198  1.00 20.00           C
ATOM   4201  O   SER P   4       3.806  64.679 151.455  1.00 20.00           O
ATOM   4202  HA  SER P   4       1.281  62.704 151.866  1.00 20.00           H
ATOM   4203  CB  SER P   4       0.716  64.344 150.589  1.00 20.00           C
ATOM   4204 1HB  SER P   4      -0.325  64.283 150.908  1.00 20.00           H
ATOM   4205 2HB  SER P   4       0.955  65.402 150.486  1.00 20.00           H
ATOM   4206  HG  SER P   4       0.663  62.723 149.416  1.00 20.00           H
ATOM   4207  OG  SER P   4       0.863  63.699 149.327  1.00 20.00           O
ATOM   4208  HN  SER P   4       0.860  65.206 152.912  1.00 20.00           H
ATOM   4209  N   ILE P   5       3.450  62.650 150.523  1.00 20.00           N
ATOM   4210  CA  ILE P   5       4.798  62.533 149.994  1.00 20.00           C
ATOM   4211  C   ILE P   5       4.736  62.441 148.468  1.00 20.00           C
ATOM   4212  O   ILE P   5       3.963  61.657 147.921  1.00 20.00           O
ATOM   4213  HA  ILE P   5       5.335  63.442 150.264  1.00 20.00           H
ATOM   4214  HB  ILE P   5       4.911  60.471 150.551  1.00 20.00           H
ATOM   4215  CB  ILE P   5       5.531  61.361 150.651  1.00 20.00           C
ATOM   4216  CG1 ILE P   5       5.729  61.608 152.148  1.00 20.00           C
ATOM   4217 1HG1 ILE P   5       6.599  62.245 152.303  1.00 20.00           H
ATOM   4218 2HG1 ILE P   5       4.867  62.143 152.549  1.00 20.00           H
ATOM   4219  CG2 ILE P   5       6.854  61.073 149.938  1.00 20.00           C
ATOM   4220 1HG2 ILE P   5       6.652  60.699 148.935  1.00 20.00           H
ATOM   4221 2HG2 ILE P   5       7.439  61.991 149.873  1.00 20.00           H
ATOM   4222 3HG2 ILE P   5       7.413  60.325 150.499  1.00 20.00           H
ATOM   4223  CD1 ILE P   5       5.914  60.290 152.902  1.00 20.00           C
ATOM   4224 1HD1 ILE P   5       5.012  59.686 152.805  1.00 20.00           H
ATOM   4225 2HD1 ILE P   5       6.761  59.747 152.482  1.00 20.00           H
ATOM   4226 3HD1 ILE P   5       6.101  60.497 153.955  1.00 20.00           H
ATOM   4227  HN  ILE P   5       2.853  61.869 150.337  1.00 20.00           H
ATOM   4228  N   HIS P   6       5.561  63.255 147.825  1.00 20.00           N
ATOM   4229  CA  HIS P   6       5.646  63.240 146.375  1.00 20.00           C
ATOM   4230  C   HIS P   6       6.607  62.136 145.929  1.00 20.00           C
ATOM   4231  O   HIS P   6       7.716  62.026 146.449  1.00 20.00           O
ATOM   4232  HA  HIS P   6       4.647  63.011 146.005  1.00 20.00           H
ATOM   4233  CB  HIS P   6       6.038  64.619 145.839  1.00 20.00           C
ATOM   4234 1HB  HIS P   6       7.068  64.829 146.125  1.00 20.00           H
ATOM   4235 2HB  HIS P   6       6.007  64.596 144.750  1.00 20.00           H
ATOM   4236  CG  HIS P   6       5.155  65.741 146.330  1.00 20.00           C
ATOM   4237  HD1 HIS P   6       3.440  65.447 145.103  1.00 20.00           H
ATOM   4238  ND1 HIS P   6       3.889  65.976 145.823  1.00 20.00           N
ATOM   4239  CD2 HIS P   6       5.368  66.689 147.288  1.00 20.00           C
ATOM   4240  HD2 HIS P   6       6.271  66.795 147.890  1.00 20.00           H
ATOM   4241  CE1 HIS P   6       3.373  67.022 146.453  1.00 20.00           C
ATOM   4242  HE1 HIS P   6       2.388  67.454 146.278  1.00 20.00           H
ATOM   4243  NE2 HIS P   6       4.292  67.462 147.360  1.00 20.00           N
ATOM   4244  HN  HIS P   6       6.162  63.914 148.277  1.00 20.00           H
ATOM   4245  N   LEU P   7       6.147  61.347 144.969  1.00 20.00           N
ATOM   4246  CA  LEU P   7       6.979  60.302 144.396  1.00 20.00           C
ATOM   4247  C   LEU P   7       7.726  60.859 143.182  1.00 20.00           C
ATOM   4248  O   LEU P   7       8.944  60.724 143.083  1.00 20.00           O
ATOM   4249  HA  LEU P   7       7.711  60.017 145.151  1.00 20.00           H
ATOM   4250  CB  LEU P   7       6.141  59.060 144.085  1.00 20.00           C
ATOM   4251 1HB  LEU P   7       5.373  59.336 143.362  1.00 20.00           H
ATOM   4252 2HB  LEU P   7       6.784  58.324 143.603  1.00 20.00           H
ATOM   4253  HG  LEU P   7       4.961  59.169 145.866  1.00 20.00           H
ATOM   4254  CG  LEU P   7       5.459  58.394 145.283  1.00 20.00           C
ATOM   4255  CD1 LEU P   7       4.381  57.411 144.823  1.00 20.00           C
ATOM   4256 1HD1 LEU P   7       3.576  57.958 144.332  1.00 20.00           H
ATOM   4257 2HD1 LEU P   7       4.815  56.698 144.122  1.00 20.00           H
ATOM   4258 3HD1 LEU P   7       3.984  56.877 145.686  1.00 20.00           H
ATOM   4259  CD2 LEU P   7       6.488  57.729 146.199  1.00 20.00           C
ATOM   4260 1HD2 LEU P   7       7.132  57.076 145.609  1.00 20.00           H
ATOM   4261 2HD2 LEU P   7       7.094  58.496 146.682  1.00 20.00           H
ATOM   4262 3HD2 LEU P   7       5.972  57.141 146.958  1.00 20.00           H
ATOM   4263  HN  LEU P   7       5.226  61.412 144.585  1.00 20.00           H
ATOM   4264  N   GLY P   8       6.964  61.474 142.290  1.00 20.00           N
ATOM   4265  CA  GLY P   8       7.510  61.920 141.020  1.00 20.00           C
ATOM   4266  C   GLY P   8       6.645  63.024 140.408  1.00 20.00           C
ATOM   4267  O   GLY P   8       5.705  63.503 141.040  1.00 20.00           O
ATOM   4268 1HA  GLY P   8       8.526  62.288 141.166  1.00 20.00           H
ATOM   4269 2HA  GLY P   8       7.572  61.078 140.330  1.00 20.00           H
ATOM   4270  HN  GLY P   8       5.992  61.668 142.423  1.00 20.00           H
ATOM   4271  N   PRO P   9       6.946  63.447 139.172  1.00 20.00           N
ATOM   4272  CA  PRO P   9       6.198  64.540 138.546  1.00 20.00           C
ATOM   4273  C   PRO P   9       4.768  64.143 138.213  1.00 20.00           C
ATOM   4274  O   PRO P   9       4.537  63.341 137.310  1.00 20.00           O
ATOM   4275  HA  PRO P   9       6.106  65.378 139.236  1.00 20.00           H
ATOM   4276  CB  PRO P   9       7.006  64.857 137.286  1.00 20.00           C
ATOM   4277 1HB  PRO P   9       6.365  65.193 136.472  1.00 20.00           H
ATOM   4278 2HB  PRO P   9       7.733  65.650 137.466  1.00 20.00           H
ATOM   4279  CG  PRO P   9       7.680  63.555 136.958  1.00 20.00           C
ATOM   4280 1HG  PRO P   9       7.026  62.911 136.370  1.00 20.00           H
ATOM   4281 2HG  PRO P   9       8.582  63.716 136.369  1.00 20.00           H
ATOM   4282  CD  PRO P   9       8.003  62.932 138.284  1.00 20.00           C
ATOM   4283 1HD  PRO P   9       7.988  61.843 138.230  1.00 20.00           H
ATOM   4284 2HD  PRO P   9       8.996  63.220 138.632  1.00 20.00           H
ATOM   4285  N   GLY P  10       3.839  64.722 138.959  1.00 20.00           N
ATOM   4286  CA  GLY P  10       2.442  64.336 138.848  1.00 20.00           C
ATOM   4287  C   GLY P  10       2.216  62.928 139.402  1.00 20.00           C
ATOM   4288  O   GLY P  10       1.517  62.121 138.791  1.00 20.00           O
ATOM   4289 1HA  GLY P  10       1.820  65.048 139.390  1.00 20.00           H
ATOM   4290 2HA  GLY P  10       2.133  64.373 137.803  1.00 20.00           H
ATOM   4291  HN  GLY P  10       4.026  65.440 139.629  1.00 20.00           H
ATOM   4292  N   ARG P  11       2.822  62.675 140.553  1.00 20.00           N
ATOM   4293  CA  ARG P  11       2.686  61.382 141.202  1.00 20.00           C
ATOM   4294  C   ARG P  11       3.010  61.500 142.693  1.00 20.00           C
ATOM   4295  O   ARG P  11       4.107  61.914 143.062  1.00 20.00           O
ATOM   4296  HA  ARG P  11       1.644  61.101 141.048  1.00 20.00           H
ATOM   4297  CB  ARG P  11       3.614  60.346 140.566  1.00 20.00           C
ATOM   4298 1HB  ARG P  11       3.536  60.400 139.480  1.00 20.00           H
ATOM   4299 2HB  ARG P  11       4.649  60.574 140.822  1.00 20.00           H
ATOM   4300  CG  ARG P  11       3.265  58.933 141.038  1.00 20.00           C
ATOM   4301 1HG  ARG P  11       3.309  58.889 142.127  1.00 20.00           H
ATOM   4302 2HG  ARG P  11       2.242  58.692 140.750  1.00 20.00           H
ATOM   4303  CD  ARG P  11       4.225  57.902 140.442  1.00 20.00           C
ATOM   4304 1HD  ARG P  11       4.181  57.940 139.353  1.00 20.00           H
ATOM   4305 2HD  ARG P  11       5.250  58.139 140.728  1.00 20.00           H
ATOM   4306  NE  ARG P  11       3.870  56.546 140.915  1.00 20.00           N
ATOM   4307  HE  ARG P  11       3.112  56.459 141.561  1.00 20.00           H
ATOM   4308  CZ  ARG P  11       4.500  55.427 140.532  1.00 20.00           C
ATOM   4309  NH1 ARG P  11       5.522  55.485 139.668  1.00 20.00           N
ATOM   4310 1HH1 ARG P  11       5.821  56.367 139.304  1.00 20.00           H
ATOM   4311 2HH1 ARG P  11       5.987  54.645 139.387  1.00 20.00           H
ATOM   4312  NH2 ARG P  11       4.092  54.250 141.026  1.00 20.00           N
ATOM   4313 1HH2 ARG P  11       4.552  53.406 140.750  1.00 20.00           H
ATOM   4314 2HH2 ARG P  11       3.328  54.216 141.670  1.00 20.00           H
ATOM   4315  HN  ARG P  11       3.396  63.334 141.039  1.00 20.00           H
ATOM   4316  N   ALA P  12       2.034  61.129 143.509  1.00 20.00           N
ATOM   4317  CA  ALA P  12       2.098  61.416 144.931  1.00 20.00           C
ATOM   4318  C   ALA P  12       1.391  60.302 145.705  1.00 20.00           C
ATOM   4319  O   ALA P  12       0.676  59.491 145.118  1.00 20.00           O
ATOM   4320  HA  ALA P  12       3.150  61.436 145.219  1.00 20.00           H
ATOM   4321  CB  ALA P  12       1.487  62.792 145.203  1.00 20.00           C
ATOM   4322 1HB  ALA P  12       2.011  63.545 144.613  1.00 20.00           H
ATOM   4323 2HB  ALA P  12       0.433  62.783 144.926  1.00 20.00           H
ATOM   4324 3HB  ALA P  12       1.583  63.030 146.262  1.00 20.00           H
ATOM   4325  HN  ALA P  12       1.213  60.641 143.213  1.00 20.00           H
ATOM   4326  N   PHE P  13       1.615  60.297 147.011  1.00 20.00           N
ATOM   4327  CA  PHE P  13       0.958  59.335 147.880  1.00 20.00           C
ATOM   4328  C   PHE P  13       0.610  59.965 149.230  1.00 20.00           C
ATOM   4329  O   PHE P  13       1.234  60.941 149.643  1.00 20.00           O
ATOM   4330  HA  PHE P  13       0.041  59.022 147.380  1.00 20.00           H
ATOM   4331  CB  PHE P  13       1.945  58.188 148.104  1.00 20.00           C
ATOM   4332 1HB  PHE P  13       2.230  57.773 147.137  1.00 20.00           H
ATOM   4333 2HB  PHE P  13       2.851  58.586 148.561  1.00 20.00           H
ATOM   4334  CG  PHE P  13       1.399  57.062 148.985  1.00 20.00           C
ATOM   4335  HD1 PHE P  13       0.515  56.029 147.350  1.00 20.00           H
ATOM   4336  CD1 PHE P  13       0.693  56.043 148.426  1.00 20.00           C
ATOM   4337  HD2 PHE P  13       2.188  57.896 150.774  1.00 20.00           H
ATOM   4338  CD2 PHE P  13       1.621  57.079 150.326  1.00 20.00           C
ATOM   4339  CE1 PHE P  13       0.187  54.998 149.243  1.00 20.00           C
ATOM   4340  HE1 PHE P  13      -0.380  54.181 148.795  1.00 20.00           H
ATOM   4341  CE2 PHE P  13       1.116  56.034 151.143  1.00 20.00           C
ATOM   4342  HE2 PHE P  13       1.293  56.048 152.219  1.00 20.00           H
ATOM   4343  CZ  PHE P  13       0.409  55.015 150.584  1.00 20.00           C
ATOM   4344  HZ  PHE P  13       0.021  54.213 151.212  1.00 20.00           H
ATOM   4345  HN  PHE P  13       2.232  60.933 147.475  1.00 20.00           H
ATOM   4346  N   TYR P  14      -0.385  59.380 149.881  1.00 20.00           N
ATOM   4347  CA  TYR P  14      -0.774  59.823 151.209  1.00 20.00           C
ATOM   4348  C   TYR P  14      -1.007  58.631 152.138  1.00 20.00           C
ATOM   4349  O   TYR P  14      -1.786  57.734 151.820  1.00 20.00           O
ATOM   4350  HA  TYR P  14       0.035  60.435 151.609  1.00 20.00           H
ATOM   4351  CB  TYR P  14      -2.091  60.581 151.031  1.00 20.00           C
ATOM   4352 1HB  TYR P  14      -1.918  61.445 150.390  1.00 20.00           H
ATOM   4353 2HB  TYR P  14      -2.802  59.938 150.514  1.00 20.00           H
ATOM   4354  CG  TYR P  14      -2.717  61.056 152.344  1.00 20.00           C
ATOM   4355  HD1 TYR P  14      -1.555  62.856 152.416  1.00 20.00           H
ATOM   4356  CD1 TYR P  14      -2.317  62.251 152.907  1.00 20.00           C
ATOM   4357  HD2 TYR P  14      -3.999  59.346 152.521  1.00 20.00           H
ATOM   4358  CD2 TYR P  14      -3.682  60.290 152.965  1.00 20.00           C
ATOM   4359  CE1 TYR P  14      -2.906  62.698 154.142  1.00 20.00           C
ATOM   4360  HE1 TYR P  14      -2.599  63.640 154.598  1.00 20.00           H
ATOM   4361  HE2 TYR P  14      -5.035  60.141 154.702  1.00 20.00           H
ATOM   4362  CE2 TYR P  14      -4.272  60.737 154.201  1.00 20.00           C
ATOM   4363  CZ  TYR P  14      -3.855  61.919 154.728  1.00 20.00           C
ATOM   4364  OH  TYR P  14      -4.411  62.341 155.895  1.00 20.00           O
ATOM   4365  HH  TYR P  14      -4.234  63.317 156.025  1.00 20.00           H
ATOM   4366  HN  TYR P  14      -0.921  58.618 149.516  1.00 20.00           H
ATOM   4367  N   ALA P  15      -0.316  58.659 153.269  1.00 20.00           N
ATOM   4368  CA  ALA P  15      -0.507  57.641 154.288  1.00 20.00           C
ATOM   4369  C   ALA P  15      -1.708  58.015 155.159  1.00 20.00           C
ATOM   4370  O   ALA P  15      -1.949  59.193 155.418  1.00 20.00           O
ATOM   4371  HA  ALA P  15      -0.716  56.699 153.781  1.00 20.00           H
ATOM   4372  CB  ALA P  15       0.779  57.488 155.103  1.00 20.00           C
ATOM   4373 1HB  ALA P  15       1.613  57.283 154.431  1.00 20.00           H
ATOM   4374 2HB  ALA P  15       0.973  58.409 155.653  1.00 20.00           H
ATOM   4375 3HB  ALA P  15       0.667  56.662 155.806  1.00 20.00           H
ATOM   4376  HN  ALA P  15       0.361  59.360 153.493  1.00 20.00           H
ATOM   4377  N   THR P  16      -2.430  56.990 155.586  1.00 20.00           N
ATOM   4378  CA  THR P  16      -3.614  57.198 156.402  1.00 20.00           C
ATOM   4379  C   THR P  16      -3.204  57.130 157.875  1.00 20.00           C
ATOM   4380  O   THR P  16      -3.136  58.169 158.548  1.00 20.00           O
ATOM   4381  HA  THR P  16      -3.996  58.199 156.205  1.00 20.00           H
ATOM   4382  HB  THR P  16      -5.552  56.237 156.613  1.00 20.00           H
ATOM   4383  CB  THR P  16      -4.661  56.161 155.989  1.00 20.00           C
ATOM   4384  OG1 THR P  16      -3.966  54.919 156.057  1.00 20.00           O
ATOM   4385  HG1 THR P  16      -3.677  54.740 156.998  1.00 20.00           H
ATOM   4386  CG2 THR P  16      -5.058  56.285 154.516  1.00 20.00           C
ATOM   4387 1HG2 THR P  16      -4.201  56.044 153.887  1.00 20.00           H
ATOM   4388 2HG2 THR P  16      -5.383  57.306 154.313  1.00 20.00           H
ATOM   4389 3HG2 THR P  16      -5.873  55.595 154.300  1.00 20.00           H
ATOM   4390  HN  THR P  16      -2.218  56.034 155.385  1.00 20.00           H
ATOM   4391  HXT THR P  16      -2.692  56.119 159.379  1.00 20.00           H
ATOM   4392  OXT THR P  16      -2.942  55.990 158.419  1.00 20.00           O
ATOM   4395  N   THR Q   1      -0.848  70.319 155.971  1.00 20.00           N
ATOM   4396  CA  THR Q   1       0.119  69.361 156.481  1.00 20.00           C
ATOM   4397  C   THR Q   1       1.128  68.990 155.392  1.00 20.00           C
ATOM   4398  O   THR Q   1       0.873  69.200 154.207  1.00 20.00           O
ATOM   4399  HA  THR Q   1       0.678  69.833 157.288  1.00 20.00           H
ATOM   4400  CB  THR Q   1      -0.652  68.158 157.030  1.00 20.00           C
ATOM   4401  HB  THR Q   1       0.031  67.379 157.367  1.00 20.00           H
ATOM   4402  OG1 THR Q   1      -1.527  67.792 155.966  1.00 20.00           O
ATOM   4403  HG1 THR Q   1      -1.850  66.854 156.097  1.00 20.00           H
ATOM   4404  CG2 THR Q   1      -1.595  68.539 158.173  1.00 20.00           C
ATOM   4405 1HG2 THR Q   1      -2.355  69.227 157.803  1.00 20.00           H
ATOM   4406 2HG2 THR Q   1      -1.025  69.021 158.968  1.00 20.00           H
ATOM   4407 3HG2 THR Q   1      -2.075  67.642 158.563  1.00 20.00           H
ATOM   4408  N   ARG Q   2       2.252  68.445 155.833  1.00 20.00           N
ATOM   4409  CA  ARG Q   2       3.288  68.015 154.909  1.00 20.00           C
ATOM   4410  C   ARG Q   2       3.334  66.487 154.837  1.00 20.00           C
ATOM   4411  O   ARG Q   2       4.412  65.898 154.764  1.00 20.00           O
ATOM   4412  HA  ARG Q   2       3.000  68.444 153.949  1.00 20.00           H
ATOM   4413  CB  ARG Q   2       4.660  68.541 155.336  1.00 20.00           C
ATOM   4414 1HB  ARG Q   2       4.964  68.059 156.265  1.00 20.00           H
ATOM   4415 2HB  ARG Q   2       5.404  68.280 154.583  1.00 20.00           H
ATOM   4416  CG  ARG Q   2       4.630  70.058 155.527  1.00 20.00           C
ATOM   4417 1HG  ARG Q   2       3.677  70.355 155.964  1.00 20.00           H
ATOM   4418 2HG  ARG Q   2       5.409  70.355 156.229  1.00 20.00           H
ATOM   4419  CD  ARG Q   2       4.834  70.783 154.194  1.00 20.00           C
ATOM   4420 1HD  ARG Q   2       5.794  70.503 153.762  1.00 20.00           H
ATOM   4421 2HD  ARG Q   2       4.064  70.479 153.485  1.00 20.00           H
ATOM   4422  NE  ARG Q   2       4.780  72.247 154.401  1.00 20.00           N
ATOM   4423  HE  ARG Q   2       4.619  72.584 155.329  1.00 20.00           H
ATOM   4424  CZ  ARG Q   2       4.935  73.150 153.423  1.00 20.00           C
ATOM   4425  NH1 ARG Q   2       5.153  72.755 152.161  1.00 20.00           N
ATOM   4426 1HH1 ARG Q   2       5.202  71.780 151.944  1.00 20.00           H
ATOM   4427 2HH1 ARG Q   2       5.267  73.435 151.437  1.00 20.00           H
ATOM   4428  NH2 ARG Q   2       4.867  74.454 153.725  1.00 20.00           N
ATOM   4429 1HH2 ARG Q   2       4.980  75.140 153.007  1.00 20.00           H
ATOM   4430 2HH2 ARG Q   2       4.704  74.740 154.670  1.00 20.00           H
ATOM   4431  HN  ARG Q   2       2.460  68.296 156.799  1.00 20.00           H
ATOM   4432  N   LYS Q   3       2.152  65.889 154.859  1.00 20.00           N
ATOM   4433  CA  LYS Q   3       2.041  64.459 155.092  1.00 20.00           C
ATOM   4434  C   LYS Q   3       2.126  63.721 153.755  1.00 20.00           C
ATOM   4435  O   LYS Q   3       2.818  62.710 153.643  1.00 20.00           O
ATOM   4436  HA  LYS Q   3       2.891  64.161 155.706  1.00 20.00           H
ATOM   4437  CB  LYS Q   3       0.774  64.143 155.890  1.00 20.00           C
ATOM   4438 1HB  LYS Q   3       0.668  64.855 156.708  1.00 20.00           H
ATOM   4439 2HB  LYS Q   3      -0.101  64.261 155.251  1.00 20.00           H
ATOM   4440  CG  LYS Q   3       0.818  62.719 156.448  1.00 20.00           C
ATOM   4441 1HG  LYS Q   3       1.175  62.035 155.678  1.00 20.00           H
ATOM   4442 2HG  LYS Q   3       1.529  62.670 157.272  1.00 20.00           H
ATOM   4443  CD  LYS Q   3      -0.564  62.277 156.931  1.00 20.00           C
ATOM   4444 1HD  LYS Q   3      -0.895  62.926 157.742  1.00 20.00           H
ATOM   4445 2HD  LYS Q   3      -1.287  62.383 156.123  1.00 20.00           H
ATOM   4446  CE  LYS Q   3      -0.538  60.824 157.412  1.00 20.00           C
ATOM   4447 1HE  LYS Q   3      -0.058  60.196 156.662  1.00 20.00           H
ATOM   4448 2HE  LYS Q   3       0.058  60.747 158.321  1.00 20.00           H
ATOM   4449  NZ  LYS Q   3      -1.912  60.339 157.669  1.00 20.00           N
ATOM   4450 1HZ  LYS Q   3      -1.873  59.403 158.057  1.00 20.00           H
ATOM   4451 2HZ  LYS Q   3      -2.372  60.958 158.326  1.00 20.00           H
ATOM   4452 3HZ  LYS Q   3      -2.433  60.322 156.799  1.00 20.00           H
ATOM   4453  HN  LYS Q   3       1.283  66.364 154.722  1.00 20.00           H
ATOM   4454  N   SER Q   4       1.413  64.255 152.774  1.00 20.00           N
ATOM   4455  CA  SER Q   4       1.375  63.642 151.457  1.00 20.00           C
ATOM   4456  C   SER Q   4       2.748  63.747 150.791  1.00 20.00           C
ATOM   4457  O   SER Q   4       3.179  64.838 150.419  1.00 20.00           O
ATOM   4458  HA  SER Q   4       1.114  62.598 151.632  1.00 20.00           H
ATOM   4459  CB  SER Q   4       0.306  64.293 150.577  1.00 20.00           C
ATOM   4460 1HB  SER Q   4       0.309  63.821 149.595  1.00 20.00           H
ATOM   4461 2HB  SER Q   4      -0.678  64.119 151.012  1.00 20.00           H
ATOM   4462  HG  SER Q   4       1.413  65.864 150.018  1.00 20.00           H
ATOM   4463  OG  SER Q   4       0.518  65.695 150.430  1.00 20.00           O
ATOM   4464  HN  SER Q   4       0.870  65.089 152.868  1.00 20.00           H
ATOM   4465  N   ILE Q   5       3.397  62.599 150.660  1.00 20.00           N
ATOM   4466  CA  ILE Q   5       4.730  62.555 150.085  1.00 20.00           C
ATOM   4467  C   ILE Q   5       4.622  62.511 148.559  1.00 20.00           C
ATOM   4468  O   ILE Q   5       3.803  61.773 148.013  1.00 20.00           O
ATOM   4469  HA  ILE Q   5       5.239  63.476 150.368  1.00 20.00           H
ATOM   4470  HB  ILE Q   5       4.935  60.486 150.588  1.00 20.00           H
ATOM   4471  CB  ILE Q   5       5.531  61.394 150.678  1.00 20.00           C
ATOM   4472  CG1 ILE Q   5       5.796  61.616 152.169  1.00 20.00           C
ATOM   4473 1HG1 ILE Q   5       6.679  62.242 152.296  1.00 20.00           H
ATOM   4474 2HG1 ILE Q   5       4.958  62.152 152.614  1.00 20.00           H
ATOM   4475  CG2 ILE Q   5       6.825  61.164 149.895  1.00 20.00           C
ATOM   4476 1HG2 ILE Q   5       6.585  60.792 148.898  1.00 20.00           H
ATOM   4477 2HG2 ILE Q   5       7.371  62.103 149.810  1.00 20.00           H
ATOM   4478 3HG2 ILE Q   5       7.441  60.431 150.417  1.00 20.00           H
ATOM   4479  CD1 ILE Q   5       5.999  60.284 152.893  1.00 20.00           C
ATOM   4480 1HD1 ILE Q   5       5.079  59.701 152.848  1.00 20.00           H
ATOM   4481 2HD1 ILE Q   5       6.805  59.729 152.413  1.00 20.00           H
ATOM   4482 3HD1 ILE Q   5       6.258  60.473 153.935  1.00 20.00           H
ATOM   4483  HN  ILE Q   5       3.027  61.713 150.938  1.00 20.00           H
ATOM   4484  N   HIS Q   6       5.460  63.309 147.915  1.00 20.00           N
ATOM   4485  CA  HIS Q   6       5.614  63.225 146.472  1.00 20.00           C
ATOM   4486  C   HIS Q   6       6.662  62.165 146.129  1.00 20.00           C
ATOM   4487  O   HIS Q   6       7.827  62.296 146.501  1.00 20.00           O
ATOM   4488  HA  HIS Q   6       4.649  62.913 146.072  1.00 20.00           H
ATOM   4489  CB  HIS Q   6       5.942  64.597 145.880  1.00 20.00           C
ATOM   4490 1HB  HIS Q   6       6.973  64.852 146.128  1.00 20.00           H
ATOM   4491 2HB  HIS Q   6       5.881  64.537 144.794  1.00 20.00           H
ATOM   4492  CG  HIS Q   6       5.036  65.706 146.360  1.00 20.00           C
ATOM   4493  HD1 HIS Q   6       3.323  65.356 145.144  1.00 20.00           H
ATOM   4494  ND1 HIS Q   6       3.763  65.905 145.855  1.00 20.00           N
ATOM   4495  CD2 HIS Q   6       5.231  66.672 147.303  1.00 20.00           C
ATOM   4496  HD2 HIS Q   6       6.133  66.806 147.900  1.00 20.00           H
ATOM   4497  CE1 HIS Q   6       3.226  66.947 146.473  1.00 20.00           C
ATOM   4498  HE1 HIS Q   6       2.230  67.354 146.296  1.00 20.00           H
ATOM   4499  NE2 HIS Q   6       4.138  67.421 147.370  1.00 20.00           N
ATOM   4500  HN  HIS Q   6       6.026  64.002 148.361  1.00 20.00           H
ATOM   4501  N   LEU Q   7       6.211  61.139 145.423  1.00 20.00           N
ATOM   4502  CA  LEU Q   7       7.110  60.097 144.957  1.00 20.00           C
ATOM   4503  C   LEU Q   7       7.798  60.560 143.671  1.00 20.00           C
ATOM   4504  O   LEU Q   7       9.025  60.563 143.585  1.00 20.00           O
ATOM   4505  HA  LEU Q   7       7.872  59.956 145.724  1.00 20.00           H
ATOM   4506  CB  LEU Q   7       6.363  58.770 144.812  1.00 20.00           C
ATOM   4507 1HB  LEU Q   7       5.457  58.948 144.233  1.00 20.00           H
ATOM   4508 2HB  LEU Q   7       6.984  58.088 144.230  1.00 20.00           H
ATOM   4509  HG  LEU Q   7       6.795  58.186 146.823  1.00 20.00           H
ATOM   4510  CG  LEU Q   7       5.973  58.073 146.117  1.00 20.00           C
ATOM   4511  CD1 LEU Q   7       4.744  58.733 146.744  1.00 20.00           C
ATOM   4512 1HD1 LEU Q   7       5.019  59.710 147.143  1.00 20.00           H
ATOM   4513 2HD1 LEU Q   7       3.970  58.855 145.986  1.00 20.00           H
ATOM   4514 3HD1 LEU Q   7       4.366  58.105 147.551  1.00 20.00           H
ATOM   4515  CD2 LEU Q   7       5.769  56.573 145.897  1.00 20.00           C
ATOM   4516 1HD2 LEU Q   7       5.048  56.418 145.095  1.00 20.00           H
ATOM   4517 2HD2 LEU Q   7       6.720  56.113 145.626  1.00 20.00           H
ATOM   4518 3HD2 LEU Q   7       5.395  56.119 146.815  1.00 20.00           H
ATOM   4519  HN  LEU Q   7       5.252  61.014 145.169  1.00 20.00           H
ATOM   4520  N   GLY Q   8       6.977  60.941 142.703  1.00 20.00           N
ATOM   4521  CA  GLY Q   8       7.488  61.523 141.474  1.00 20.00           C
ATOM   4522  C   GLY Q   8       6.644  62.725 141.044  1.00 20.00           C
ATOM   4523  O   GLY Q   8       5.861  63.252 141.833  1.00 20.00           O
ATOM   4524 1HA  GLY Q   8       8.523  61.834 141.618  1.00 20.00           H
ATOM   4525 2HA  GLY Q   8       7.487  60.773 140.684  1.00 20.00           H
ATOM   4526  HN  GLY Q   8       5.982  60.856 142.749  1.00 20.00           H
ATOM   4527  N   PRO Q   9       6.788  63.179 139.792  1.00 20.00           N
ATOM   4528  CA  PRO Q   9       5.920  64.237 139.269  1.00 20.00           C
ATOM   4529  C   PRO Q   9       4.486  63.768 139.083  1.00 20.00           C
ATOM   4530  O   PRO Q   9       4.248  62.634 138.670  1.00 20.00           O
ATOM   4531  HA  PRO Q   9       5.860  65.060 139.980  1.00 20.00           H
ATOM   4532  CB  PRO Q   9       6.571  64.613 137.936  1.00 20.00           C
ATOM   4533 1HB  PRO Q   9       5.829  64.924 137.201  1.00 20.00           H
ATOM   4534 2HB  PRO Q   9       7.270  65.442 138.051  1.00 20.00           H
ATOM   4535  CG  PRO Q   9       7.272  63.354 137.514  1.00 20.00           C
ATOM   4536 1HG  PRO Q   9       6.594  62.682 136.988  1.00 20.00           H
ATOM   4537 2HG  PRO Q   9       8.097  63.570 136.835  1.00 20.00           H
ATOM   4538  CD  PRO Q   9       7.769  62.732 138.787  1.00 20.00           C
ATOM   4539 1HD  PRO Q   9       7.805  61.645 138.715  1.00 20.00           H
ATOM   4540 2HD  PRO Q   9       8.776  63.069 139.032  1.00 20.00           H
ATOM   4541  N   GLY Q  10       3.560  64.662 139.397  1.00 20.00           N
ATOM   4542  CA  GLY Q  10       2.146  64.338 139.307  1.00 20.00           C
ATOM   4543  C   GLY Q  10       1.783  63.201 140.265  1.00 20.00           C
ATOM   4544  O   GLY Q  10       1.172  62.214 139.858  1.00 20.00           O
ATOM   4545 1HA  GLY Q  10       1.551  65.221 139.542  1.00 20.00           H
ATOM   4546 2HA  GLY Q  10       1.900  64.050 138.285  1.00 20.00           H
ATOM   4547  HN  GLY Q  10       3.762  65.591 139.707  1.00 20.00           H
ATOM   4548  N   ARG Q  11       2.173  63.378 141.518  1.00 20.00           N
ATOM   4549  CA  ARG Q  11       1.989  62.336 142.514  1.00 20.00           C
ATOM   4550  C   ARG Q  11       1.995  62.939 143.920  1.00 20.00           C
ATOM   4551  O   ARG Q  11       2.837  63.778 144.236  1.00 20.00           O
ATOM   4552  HA  ARG Q  11       1.020  61.896 142.280  1.00 20.00           H
ATOM   4553  CB  ARG Q  11       3.090  61.279 142.414  1.00 20.00           C
ATOM   4554 1HB  ARG Q  11       3.916  61.664 141.815  1.00 20.00           H
ATOM   4555 2HB  ARG Q  11       3.488  61.068 143.407  1.00 20.00           H
ATOM   4556  CG  ARG Q  11       2.557  59.989 141.789  1.00 20.00           C
ATOM   4557 1HG  ARG Q  11       2.045  59.397 142.547  1.00 20.00           H
ATOM   4558 2HG  ARG Q  11       1.821  60.230 141.022  1.00 20.00           H
ATOM   4559  CD  ARG Q  11       3.692  59.167 141.174  1.00 20.00           C
ATOM   4560 1HD  ARG Q  11       4.483  59.018 141.908  1.00 20.00           H
ATOM   4561 2HD  ARG Q  11       3.326  58.180 140.893  1.00 20.00           H
ATOM   4562  NE  ARG Q  11       4.232  59.862 139.984  1.00 20.00           N
ATOM   4563  HE  ARG Q  11       3.786  60.708 139.692  1.00 20.00           H
ATOM   4564  CZ  ARG Q  11       5.283  59.430 139.274  1.00 20.00           C
ATOM   4565  NH1 ARG Q  11       5.920  58.302 139.620  1.00 20.00           N
ATOM   4566 1HH1 ARG Q  11       5.612  57.778 140.414  1.00 20.00           H
ATOM   4567 2HH1 ARG Q  11       6.703  57.986 139.085  1.00 20.00           H
ATOM   4568  NH2 ARG Q  11       5.687  60.141 138.213  1.00 20.00           N
ATOM   4569 1HH2 ARG Q  11       6.470  59.831 137.672  1.00 20.00           H
ATOM   4570 2HH2 ARG Q  11       5.207  60.981 137.961  1.00 20.00           H
ATOM   4571  HN  ARG Q  11       2.607  64.214 141.856  1.00 20.00           H
ATOM   4572  N   ALA Q  12       1.047  62.486 144.728  1.00 20.00           N
ATOM   4573  CA  ALA Q  12       0.977  62.915 146.114  1.00 20.00           C
ATOM   4574  C   ALA Q  12       0.205  61.874 146.927  1.00 20.00           C
ATOM   4575  O   ALA Q  12      -1.010  61.744 146.782  1.00 20.00           O
ATOM   4576  HA  ALA Q  12       1.997  62.977 146.494  1.00 20.00           H
ATOM   4577  CB  ALA Q  12       0.338  64.303 146.188  1.00 20.00           C
ATOM   4578 1HB  ALA Q  12       0.940  65.011 145.618  1.00 20.00           H
ATOM   4579 2HB  ALA Q  12      -0.668  64.263 145.770  1.00 20.00           H
ATOM   4580 3HB  ALA Q  12       0.287  64.625 147.228  1.00 20.00           H
ATOM   4581  HN  ALA Q  12       0.337  61.840 144.449  1.00 20.00           H
ATOM   4582  N   PHE Q  13       0.942  61.159 147.765  1.00 20.00           N
ATOM   4583  CA  PHE Q  13       0.390  59.999 148.444  1.00 20.00           C
ATOM   4584  C   PHE Q  13       1.040  59.805 149.815  1.00 20.00           C
ATOM   4585  O   PHE Q  13       2.188  60.194 150.022  1.00 20.00           O
ATOM   4586  HA  PHE Q  13      -0.678  60.177 148.572  1.00 20.00           H
ATOM   4587  CB  PHE Q  13       0.697  58.781 147.570  1.00 20.00           C
ATOM   4588 1HB  PHE Q  13       0.373  58.987 146.550  1.00 20.00           H
ATOM   4589 2HB  PHE Q  13       1.777  58.633 147.537  1.00 20.00           H
ATOM   4590  CG  PHE Q  13       0.034  57.488 148.049  1.00 20.00           C
ATOM   4591  HD1 PHE Q  13      -1.925  58.152 147.560  1.00 20.00           H
ATOM   4592  CD1 PHE Q  13      -1.316  57.345 147.967  1.00 20.00           C
ATOM   4593  HD2 PHE Q  13       1.877  56.596 148.622  1.00 20.00           H
ATOM   4594  CD2 PHE Q  13       0.795  56.481 148.557  1.00 20.00           C
ATOM   4595  CE1 PHE Q  13      -1.931  56.145 148.412  1.00 20.00           C
ATOM   4596  HE1 PHE Q  13      -3.013  56.031 148.346  1.00 20.00           H
ATOM   4597  CE2 PHE Q  13       0.180  55.281 149.001  1.00 20.00           C
ATOM   4598  HE2 PHE Q  13       0.789  54.475 149.408  1.00 20.00           H
ATOM   4599  CZ  PHE Q  13      -1.170  55.138 148.919  1.00 20.00           C
ATOM   4600  HZ  PHE Q  13      -1.642  54.217 149.261  1.00 20.00           H
ATOM   4601  HN  PHE Q  13       1.897  61.360 147.982  1.00 20.00           H
ATOM   4602  N   TYR Q  14       0.277  59.203 150.716  1.00 20.00           N
ATOM   4603  CA  TYR Q  14       0.729  59.036 152.087  1.00 20.00           C
ATOM   4604  C   TYR Q  14       1.455  57.702 152.266  1.00 20.00           C
ATOM   4605  O   TYR Q  14       1.502  56.888 151.345  1.00 20.00           O
ATOM   4606  HA  TYR Q  14       1.417  59.850 152.316  1.00 20.00           H
ATOM   4607  CB  TYR Q  14      -0.535  59.035 152.950  1.00 20.00           C
ATOM   4608 1HB  TYR Q  14      -1.106  58.131 152.739  1.00 20.00           H
ATOM   4609 2HB  TYR Q  14      -0.245  58.992 154.000  1.00 20.00           H
ATOM   4610  CG  TYR Q  14      -1.436  60.253 152.735  1.00 20.00           C
ATOM   4611  HD1 TYR Q  14      -2.926  59.142 151.666  1.00 20.00           H
ATOM   4612  CD1 TYR Q  14      -2.627  60.117 152.052  1.00 20.00           C
ATOM   4613  HD2 TYR Q  14      -0.116  61.594 153.763  1.00 20.00           H
ATOM   4614  CD2 TYR Q  14      -1.058  61.487 153.224  1.00 20.00           C
ATOM   4615  CE1 TYR Q  14      -3.476  61.263 151.849  1.00 20.00           C
ATOM   4616  HE1 TYR Q  14      -4.419  61.169 151.311  1.00 20.00           H
ATOM   4617  HE2 TYR Q  14      -1.619  63.613 153.402  1.00 20.00           H
ATOM   4618  CE2 TYR Q  14      -1.906  62.632 153.021  1.00 20.00           C
ATOM   4619  CZ  TYR Q  14      -3.073  62.464 152.344  1.00 20.00           C
ATOM   4620  OH  TYR Q  14      -3.875  63.546 152.152  1.00 20.00           O
ATOM   4621  HH  TYR Q  14      -3.597  64.289 152.761  1.00 20.00           H
ATOM   4622  HN  TYR Q  14      -0.632  58.834 150.523  1.00 20.00           H
ATOM   4623  N   ALA Q  15       2.004  57.519 153.458  1.00 20.00           N
ATOM   4624  CA  ALA Q  15       2.588  56.240 153.825  1.00 20.00           C
ATOM   4625  C   ALA Q  15       1.529  55.144 153.692  1.00 20.00           C
ATOM   4626  O   ALA Q  15       1.802  54.075 153.147  1.00 20.00           O
ATOM   4627  HA  ALA Q  15       3.401  56.034 153.128  1.00 20.00           H
ATOM   4628  CB  ALA Q  15       3.162  56.327 155.241  1.00 20.00           C
ATOM   4629 1HB  ALA Q  15       3.993  57.032 155.253  1.00 20.00           H
ATOM   4630 2HB  ALA Q  15       2.386  56.668 155.926  1.00 20.00           H
ATOM   4631 3HB  ALA Q  15       3.515  55.344 155.551  1.00 20.00           H
ATOM   4632  HN  ALA Q  15       2.054  58.224 154.165  1.00 20.00           H
ATOM   4633  N   THR Q  16       0.343  55.446 154.198  1.00 20.00           N
ATOM   4634  CA  THR Q  16      -0.769  54.516 154.107  1.00 20.00           C
ATOM   4635  C   THR Q  16      -1.380  54.630 152.709  1.00 20.00           C
ATOM   4636  O   THR Q  16      -1.100  53.791 151.840  1.00 20.00           O
ATOM   4637  HA  THR Q  16      -0.382  53.504 154.224  1.00 20.00           H
ATOM   4638  HB  THR Q  16      -2.640  54.217 155.171  1.00 20.00           H
ATOM   4639  CB  THR Q  16      -1.739  54.826 155.249  1.00 20.00           C
ATOM   4640  OG1 THR Q  16      -1.939  56.234 155.163  1.00 20.00           O
ATOM   4641  HG1 THR Q  16      -2.445  56.457 154.330  1.00 20.00           H
ATOM   4642  CG2 THR Q  16      -1.106  54.623 156.627  1.00 20.00           C
ATOM   4643 1HG2 THR Q  16      -0.263  55.305 156.743  1.00 20.00           H
ATOM   4644 2HG2 THR Q  16      -0.757  53.595 156.719  1.00 20.00           H
ATOM   4645 3HG2 THR Q  16      -1.846  54.826 157.401  1.00 20.00           H
ATOM   4646  HN  THR Q  16       0.137  56.308 154.663  1.00 20.00           H
ATOM   4647  HXT THR Q  16      -2.505  55.522 151.490  1.00 20.00           H
ATOM   4648  OXT THR Q  16      -2.198  55.590 152.439  1.00 20.00           O
ATOM   4651  N   THR R   1      -1.657  70.015 156.591  1.00 20.00           N
ATOM   4652  CA  THR R   1      -0.264  69.801 156.943  1.00 20.00           C
ATOM   4653  C   THR R   1       0.489  69.158 155.777  1.00 20.00           C
ATOM   4654  O   THR R   1      -0.119  68.768 154.781  1.00 20.00           O
ATOM   4655  HA  THR R   1       0.198  70.772 157.125  1.00 20.00           H
ATOM   4656  CB  THR R   1      -0.223  68.968 158.226  1.00 20.00           C
ATOM   4657  HB  THR R   1       0.805  68.777 158.533  1.00 20.00           H
ATOM   4658  OG1 THR R   1      -0.997  67.813 157.914  1.00 20.00           O
ATOM   4659  HG1 THR R   1      -0.775  67.071 158.547  1.00 20.00           H
ATOM   4660  CG2 THR R   1      -0.985  69.628 159.377  1.00 20.00           C
ATOM   4661 1HG2 THR R   1      -2.045  69.679 159.129  1.00 20.00           H
ATOM   4662 2HG2 THR R   1      -0.599  70.635 159.538  1.00 20.00           H
ATOM   4663 3HG2 THR R   1      -0.852  69.039 160.285  1.00 20.00           H
ATOM   4664  N   ARG R   2       1.801  69.068 155.938  1.00 20.00           N
ATOM   4665  CA  ARG R   2       2.650  68.540 154.884  1.00 20.00           C
ATOM   4666  C   ARG R   2       2.912  67.050 155.109  1.00 20.00           C
ATOM   4667  O   ARG R   2       4.034  66.652 155.417  1.00 20.00           O
ATOM   4668  HA  ARG R   2       2.088  68.705 153.965  1.00 20.00           H
ATOM   4669  CB  ARG R   2       3.986  69.283 154.830  1.00 20.00           C
ATOM   4670 1HB  ARG R   2       4.476  69.229 155.802  1.00 20.00           H
ATOM   4671 2HB  ARG R   2       4.648  68.797 154.112  1.00 20.00           H
ATOM   4672  CG  ARG R   2       3.784  70.747 154.436  1.00 20.00           C
ATOM   4673 1HG  ARG R   2       3.503  70.809 153.384  1.00 20.00           H
ATOM   4674 2HG  ARG R   2       2.962  71.172 155.011  1.00 20.00           H
ATOM   4675  CD  ARG R   2       5.057  71.561 154.677  1.00 20.00           C
ATOM   4676 1HD  ARG R   2       5.278  71.598 155.744  1.00 20.00           H
ATOM   4677 2HD  ARG R   2       5.905  71.078 154.192  1.00 20.00           H
ATOM   4678  NE  ARG R   2       4.888  72.933 154.149  1.00 20.00           N
ATOM   4679  HE  ARG R   2       4.708  73.668 154.803  1.00 20.00           H
ATOM   4680  CZ  ARG R   2       4.962  73.252 152.850  1.00 20.00           C
ATOM   4681  NH1 ARG R   2       5.201  72.308 151.930  1.00 20.00           N
ATOM   4682 1HH1 ARG R   2       5.326  71.356 152.211  1.00 20.00           H
ATOM   4683 2HH1 ARG R   2       5.254  72.554 150.962  1.00 20.00           H
ATOM   4684  NH2 ARG R   2       4.793  74.530 152.484  1.00 20.00           N
ATOM   4685 1HH2 ARG R   2       4.844  74.785 151.518  1.00 20.00           H
ATOM   4686 2HH2 ARG R   2       4.615  75.229 153.177  1.00 20.00           H
ATOM   4687  HN  ARG R   2       2.282  69.346 156.769  1.00 20.00           H
ATOM   4688  N   LYS R   3       1.856  66.265 154.947  1.00 20.00           N
ATOM   4689  CA  LYS R   3       1.919  64.849 155.269  1.00 20.00           C
ATOM   4690  C   LYS R   3       2.235  64.056 153.999  1.00 20.00           C
ATOM   4691  O   LYS R   3       3.074  63.157 154.017  1.00 20.00           O
ATOM   4692  HA  LYS R   3       2.738  64.711 155.975  1.00 20.00           H
ATOM   4693  CB  LYS R   3       0.636  64.402 155.971  1.00 20.00           C
ATOM   4694 1HB  LYS R   3       0.413  65.079 156.796  1.00 20.00           H
ATOM   4695 2HB  LYS R   3      -0.202  64.460 155.276  1.00 20.00           H
ATOM   4696  CG  LYS R   3       0.770  62.972 156.500  1.00 20.00           C
ATOM   4697 1HG  LYS R   3       1.044  62.304 155.684  1.00 20.00           H
ATOM   4698 2HG  LYS R   3       1.575  62.926 157.233  1.00 20.00           H
ATOM   4699  CD  LYS R   3      -0.538  62.499 157.137  1.00 20.00           C
ATOM   4700 1HD  LYS R   3      -0.802  63.157 157.965  1.00 20.00           H
ATOM   4701 2HD  LYS R   3      -1.346  62.562 156.409  1.00 20.00           H
ATOM   4702  CE  LYS R   3      -0.411  61.060 157.643  1.00 20.00           C
ATOM   4703 1HE  LYS R   3       0.135  60.459 156.916  1.00 20.00           H
ATOM   4704 2HE  LYS R   3       0.165  61.043 158.568  1.00 20.00           H
ATOM   4705  NZ  LYS R   3      -1.750  60.473 157.875  1.00 20.00           N
ATOM   4706 1HZ  LYS R   3      -1.652  59.597 158.376  1.00 20.00           H
ATOM   4707 2HZ  LYS R   3      -2.310  61.116 158.425  1.00 20.00           H
ATOM   4708 3HZ  LYS R   3      -2.204  60.305 156.985  1.00 20.00           H
ATOM   4709  HN  LYS R   3       0.972  66.581 154.603  1.00 20.00           H
ATOM   4710  N   SER R   4       1.545  64.417 152.927  1.00 20.00           N
ATOM   4711  CA  SER R   4       1.674  63.692 151.675  1.00 20.00           C
ATOM   4712  C   SER R   4       3.134  63.695 151.217  1.00 20.00           C
ATOM   4713  O   SER R   4       3.865  64.652 151.469  1.00 20.00           O
ATOM   4714  HA  SER R   4       1.344  62.676 151.894  1.00 20.00           H
ATOM   4715  CB  SER R   4       0.777  64.297 150.593  1.00 20.00           C
ATOM   4716 1HB  SER R   4       0.895  63.732 149.668  1.00 20.00           H
ATOM   4717 2HB  SER R   4      -0.266  64.203 150.893  1.00 20.00           H
ATOM   4718  HG  SER R   4       0.348  66.093 149.822  1.00 20.00           H
ATOM   4719  OG  SER R   4       1.081  65.668 150.353  1.00 20.00           O
ATOM   4720  HN  SER R   4       0.908  65.187 152.906  1.00 20.00           H
ATOM   4721  N   ILE R   5       3.515  62.613 150.553  1.00 20.00           N
ATOM   4722  CA  ILE R   5       4.868  62.489 150.038  1.00 20.00           C
ATOM   4723  C   ILE R   5       4.820  62.368 148.514  1.00 20.00           C
ATOM   4724  O   ILE R   5       4.087  61.540 147.976  1.00 20.00           O
ATOM   4725  HA  ILE R   5       5.401  63.405 150.295  1.00 20.00           H
ATOM   4726  HB  ILE R   5       5.032  60.419 150.547  1.00 20.00           H
ATOM   4727  CB  ILE R   5       5.598  61.333 150.724  1.00 20.00           C
ATOM   4728  CG1 ILE R   5       5.656  61.543 152.239  1.00 20.00           C
ATOM   4729 1HG1 ILE R   5       6.265  62.418 152.465  1.00 20.00           H
ATOM   4730 2HG1 ILE R   5       4.655  61.743 152.620  1.00 20.00           H
ATOM   4731  CG2 ILE R   5       6.989  61.128 150.121  1.00 20.00           C
ATOM   4732 1HG2 ILE R   5       6.899  60.972 149.045  1.00 20.00           H
ATOM   4733 2HG2 ILE R   5       7.601  62.009 150.310  1.00 20.00           H
ATOM   4734 3HG2 ILE R   5       7.458  60.255 150.576  1.00 20.00           H
ATOM   4735  CD1 ILE R   5       6.239  60.315 152.940  1.00 20.00           C
ATOM   4736 1HD1 ILE R   5       5.752  59.415 152.564  1.00 20.00           H
ATOM   4737 2HD1 ILE R   5       7.310  60.257 152.743  1.00 20.00           H
ATOM   4738 3HD1 ILE R   5       6.072  60.396 154.014  1.00 20.00           H
ATOM   4739  HN  ILE R   5       2.918  61.833 150.365  1.00 20.00           H
ATOM   4740  N   HIS R   6       5.611  63.206 147.860  1.00 20.00           N
ATOM   4741  CA  HIS R   6       5.688  63.186 146.409  1.00 20.00           C
ATOM   4742  C   HIS R   6       6.632  62.069 145.961  1.00 20.00           C
ATOM   4743  O   HIS R   6       7.700  61.883 146.541  1.00 20.00           O
ATOM   4744  HA  HIS R   6       4.683  62.969 146.046  1.00 20.00           H
ATOM   4745  CB  HIS R   6       6.093  64.558 145.867  1.00 20.00           C
ATOM   4746 1HB  HIS R   6       7.134  64.749 146.131  1.00 20.00           H
ATOM   4747 2HB  HIS R   6       6.039  64.538 144.779  1.00 20.00           H
ATOM   4748  CG  HIS R   6       5.243  65.696 146.379  1.00 20.00           C
ATOM   4749  HD1 HIS R   6       3.500  65.442 145.183  1.00 20.00           H
ATOM   4750  ND1 HIS R   6       3.973  65.959 145.896  1.00 20.00           N
ATOM   4751  CD2 HIS R   6       5.493  66.636 147.336  1.00 20.00           C
ATOM   4752  HD2 HIS R   6       6.408  66.720 147.922  1.00 20.00           H
ATOM   4753  CE1 HIS R   6       3.490  67.012 146.540  1.00 20.00           C
ATOM   4754  HE1 HIS R   6       2.511  67.465 146.384  1.00 20.00           H
ATOM   4755  NE2 HIS R   6       4.434  67.430 147.431  1.00 20.00           N
ATOM   4756  HN  HIS R   6       6.192  63.889 148.304  1.00 20.00           H
ATOM   4757  N   LEU R   7       6.203  61.353 144.931  1.00 20.00           N
ATOM   4758  CA  LEU R   7       7.028  60.307 144.351  1.00 20.00           C
ATOM   4759  C   LEU R   7       7.760  60.861 143.127  1.00 20.00           C
ATOM   4760  O   LEU R   7       8.980  60.740 143.022  1.00 20.00           O
ATOM   4761  HA  LEU R   7       7.769  60.024 145.098  1.00 20.00           H
ATOM   4762  CB  LEU R   7       6.187  59.064 144.054  1.00 20.00           C
ATOM   4763 1HB  LEU R   7       5.416  59.335 143.332  1.00 20.00           H
ATOM   4764 2HB  LEU R   7       6.826  58.323 143.574  1.00 20.00           H
ATOM   4765  HG  LEU R   7       5.010  59.188 145.835  1.00 20.00           H
ATOM   4766  CG  LEU R   7       5.509  58.409 145.259  1.00 20.00           C
ATOM   4767  CD1 LEU R   7       4.433  57.418 144.811  1.00 20.00           C
ATOM   4768 1HD1 LEU R   7       3.620  57.959 144.325  1.00 20.00           H
ATOM   4769 2HD1 LEU R   7       4.865  56.705 144.109  1.00 20.00           H
ATOM   4770 3HD1 LEU R   7       4.046  56.885 145.679  1.00 20.00           H
ATOM   4771  CD2 LEU R   7       6.541  57.756 146.180  1.00 20.00           C
ATOM   4772 1HD2 LEU R   7       7.181  57.094 145.597  1.00 20.00           H
ATOM   4773 2HD2 LEU R   7       7.150  58.529 146.650  1.00 20.00           H
ATOM   4774 3HD2 LEU R   7       6.028  57.180 146.950  1.00 20.00           H
ATOM   4775  HN  LEU R   7       5.311  61.479 144.495  1.00 20.00           H
ATOM   4776  N   GLY R   8       6.985  61.457 142.233  1.00 20.00           N
ATOM   4777  CA  GLY R   8       7.525  61.921 140.966  1.00 20.00           C
ATOM   4778  C   GLY R   8       6.654  63.031 140.373  1.00 20.00           C
ATOM   4779  O   GLY R   8       5.720  63.504 141.019  1.00 20.00           O
ATOM   4780 1HA  GLY R   8       8.540  62.289 141.112  1.00 20.00           H
ATOM   4781 2HA  GLY R   8       7.586  61.088 140.266  1.00 20.00           H
ATOM   4782  HN  GLY R   8       6.008  61.623 142.362  1.00 20.00           H
ATOM   4783  N   PRO R   9       6.943  63.465 139.138  1.00 20.00           N
ATOM   4784  CA  PRO R   9       6.181  64.555 138.525  1.00 20.00           C
ATOM   4785  C   PRO R   9       4.753  64.148 138.199  1.00 20.00           C
ATOM   4786  O   PRO R   9       4.521  63.359 137.284  1.00 20.00           O
ATOM   4787  HA  PRO R   9       6.087  65.388 139.222  1.00 20.00           H
ATOM   4788  CB  PRO R   9       6.978  64.888 137.262  1.00 20.00           C
ATOM   4789 1HB  PRO R   9       6.328  65.224 136.454  1.00 20.00           H
ATOM   4790 2HB  PRO R   9       7.699  65.686 137.442  1.00 20.00           H
ATOM   4791  CG  PRO R   9       7.660  63.595 136.920  1.00 20.00           C
ATOM   4792 1HG  PRO R   9       7.008  62.949 136.332  1.00 20.00           H
ATOM   4793 2HG  PRO R   9       8.558  63.767 136.326  1.00 20.00           H
ATOM   4794  CD  PRO R   9       7.999  62.964 138.240  1.00 20.00           C
ATOM   4795 1HD  PRO R   9       7.992  61.876 138.178  1.00 20.00           H
ATOM   4796 2HD  PRO R   9       8.991  63.259 138.583  1.00 20.00           H
ATOM   4797  N   GLY R  10       3.824  64.704 138.964  1.00 20.00           N
ATOM   4798  CA  GLY R  10       2.431  64.307 138.856  1.00 20.00           C
ATOM   4799  C   GLY R  10       2.217  62.899 139.415  1.00 20.00           C
ATOM   4800  O   GLY R  10       1.519  62.086 138.810  1.00 20.00           O
ATOM   4801 1HA  GLY R  10       1.804  65.016 139.398  1.00 20.00           H
ATOM   4802 2HA  GLY R  10       2.119  64.339 137.812  1.00 20.00           H
ATOM   4803  HN  GLY R  10       4.011  65.411 139.646  1.00 20.00           H
ATOM   4804  N   ARG R  11       2.831  62.653 140.564  1.00 20.00           N
ATOM   4805  CA  ARG R  11       2.707  61.361 141.216  1.00 20.00           C
ATOM   4806  C   ARG R  11       3.065  61.479 142.699  1.00 20.00           C
ATOM   4807  O   ARG R  11       4.156  61.929 143.045  1.00 20.00           O
ATOM   4808  HA  ARG R  11       1.662  61.081 141.086  1.00 20.00           H
ATOM   4809  CB  ARG R  11       3.620  60.323 140.560  1.00 20.00           C
ATOM   4810 1HB  ARG R  11       3.518  60.377 139.476  1.00 20.00           H
ATOM   4811 2HB  ARG R  11       4.661  60.549 140.794  1.00 20.00           H
ATOM   4812  CG  ARG R  11       3.279  58.911 141.040  1.00 20.00           C
ATOM   4813 1HG  ARG R  11       3.344  58.867 142.128  1.00 20.00           H
ATOM   4814 2HG  ARG R  11       2.250  58.670 140.772  1.00 20.00           H
ATOM   4815  CD  ARG R  11       4.227  57.879 140.426  1.00 20.00           C
ATOM   4816 1HD  ARG R  11       4.166  57.919 139.338  1.00 20.00           H
ATOM   4817 2HD  ARG R  11       5.257  58.112 140.696  1.00 20.00           H
ATOM   4818  NE  ARG R  11       3.875  56.522 140.902  1.00 20.00           N
ATOM   4819  HE  ARG R  11       3.125  56.435 141.557  1.00 20.00           H
ATOM   4820  CZ  ARG R  11       4.500  55.403 140.509  1.00 20.00           C
ATOM   4821  NH1 ARG R  11       5.512  55.461 139.633  1.00 20.00           N
ATOM   4822 1HH1 ARG R  11       5.807  56.343 139.267  1.00 20.00           H
ATOM   4823 2HH1 ARG R  11       5.973  54.621 139.346  1.00 20.00           H
ATOM   4824  NH2 ARG R  11       4.096  54.226 141.007  1.00 20.00           N
ATOM   4825 1HH2 ARG R  11       4.552  53.382 140.724  1.00 20.00           H
ATOM   4826 2HH2 ARG R  11       3.340  54.192 141.660  1.00 20.00           H
ATOM   4827  HN  ARG R  11       3.402  63.317 141.046  1.00 20.00           H
ATOM   4828  N   ALA R  12       2.124  61.067 143.537  1.00 20.00           N
ATOM   4829  CA  ALA R  12       2.224  61.328 144.962  1.00 20.00           C
ATOM   4830  C   ALA R  12       1.485  60.231 145.731  1.00 20.00           C
ATOM   4831  O   ALA R  12       0.740  59.450 145.141  1.00 20.00           O
ATOM   4832  HA  ALA R  12       3.280  61.300 145.231  1.00 20.00           H
ATOM   4833  CB  ALA R  12       1.675  62.723 145.266  1.00 20.00           C
ATOM   4834 1HB  ALA R  12       2.215  63.463 144.674  1.00 20.00           H
ATOM   4835 2HB  ALA R  12       0.615  62.759 145.014  1.00 20.00           H
ATOM   4836 3HB  ALA R  12       1.804  62.942 146.326  1.00 20.00           H
ATOM   4837  HN  ALA R  12       1.306  60.564 143.256  1.00 20.00           H
ATOM   4838  N   PHE R  13       1.718  60.206 147.035  1.00 20.00           N
ATOM   4839  CA  PHE R  13       1.030  59.263 147.900  1.00 20.00           C
ATOM   4840  C   PHE R  13       0.694  59.902 149.250  1.00 20.00           C
ATOM   4841  O   PHE R  13       1.358  60.845 149.676  1.00 20.00           O
ATOM   4842  HA  PHE R  13       0.107  58.976 147.397  1.00 20.00           H
ATOM   4843  CB  PHE R  13       1.983  58.088 148.128  1.00 20.00           C
ATOM   4844 1HB  PHE R  13       2.270  57.673 147.162  1.00 20.00           H
ATOM   4845 2HB  PHE R  13       2.894  58.459 148.599  1.00 20.00           H
ATOM   4846  CG  PHE R  13       1.397  56.971 148.994  1.00 20.00           C
ATOM   4847  HD1 PHE R  13       0.538  55.953 147.336  1.00 20.00           H
ATOM   4848  CD1 PHE R  13       0.689  55.964 148.416  1.00 20.00           C
ATOM   4849  HD2 PHE R  13       2.153  57.791 150.804  1.00 20.00           H
ATOM   4850  CD2 PHE R  13       1.585  56.984 150.340  1.00 20.00           C
ATOM   4851  CE1 PHE R  13       0.145  54.927 149.219  1.00 20.00           C
ATOM   4852  HE1 PHE R  13      -0.423  54.120 148.755  1.00 20.00           H
ATOM   4853  CE2 PHE R  13       1.042  55.946 151.143  1.00 20.00           C
ATOM   4854  HE2 PHE R  13       1.192  55.957 152.223  1.00 20.00           H
ATOM   4855  CZ  PHE R  13       0.333  54.940 150.565  1.00 20.00           C
ATOM   4856  HZ  PHE R  13      -0.084  54.143 151.182  1.00 20.00           H
ATOM   4857  HN  PHE R  13       2.361  60.815 147.500  1.00 20.00           H
ATOM   4858  N   TYR R  14      -0.336  59.361 149.884  1.00 20.00           N
ATOM   4859  CA  TYR R  14      -0.727  59.823 151.205  1.00 20.00           C
ATOM   4860  C   TYR R  14      -0.988  58.643 152.143  1.00 20.00           C
ATOM   4861  O   TYR R  14      -1.785  57.760 151.830  1.00 20.00           O
ATOM   4862  HA  TYR R  14       0.089  60.424 151.607  1.00 20.00           H
ATOM   4863  CB  TYR R  14      -2.030  60.602 151.010  1.00 20.00           C
ATOM   4864 1HB  TYR R  14      -1.831  61.472 150.385  1.00 20.00           H
ATOM   4865 2HB  TYR R  14      -2.738  59.975 150.468  1.00 20.00           H
ATOM   4866  CG  TYR R  14      -2.677  61.067 152.316  1.00 20.00           C
ATOM   4867  HD1 TYR R  14      -1.495  62.852 152.436  1.00 20.00           H
ATOM   4868  CD1 TYR R  14      -2.275  62.249 152.903  1.00 20.00           C
ATOM   4869  HD2 TYR R  14      -3.982  59.370 152.444  1.00 20.00           H
ATOM   4870  CD2 TYR R  14      -3.664  60.304 152.907  1.00 20.00           C
ATOM   4871  CE1 TYR R  14      -2.884  62.688 154.132  1.00 20.00           C
ATOM   4872  HE1 TYR R  14      -2.575  63.619 154.606  1.00 20.00           H
ATOM   4873  HE2 TYR R  14      -5.054  60.150 154.613  1.00 20.00           H
ATOM   4874  CE2 TYR R  14      -4.274  60.742 154.136  1.00 20.00           C
ATOM   4875  CZ  TYR R  14      -3.854  61.912 154.687  1.00 20.00           C
ATOM   4876  OH  TYR R  14      -4.429  62.326 155.848  1.00 20.00           O
ATOM   4877  HH  TYR R  14      -3.909  63.088 156.235  1.00 20.00           H
ATOM   4878  HN  TYR R  14      -0.897  58.622 149.511  1.00 20.00           H
ATOM   4879  N   ALA R  15      -0.300  58.665 153.275  1.00 20.00           N
ATOM   4880  CA  ALA R  15      -0.516  57.661 154.303  1.00 20.00           C
ATOM   4881  C   ALA R  15      -1.722  58.060 155.155  1.00 20.00           C
ATOM   4882  O   ALA R  15      -1.936  59.243 155.419  1.00 20.00           O
ATOM   4883  HA  ALA R  15      -0.732  56.716 153.803  1.00 20.00           H
ATOM   4884  CB  ALA R  15       0.758  57.498 155.134  1.00 20.00           C
ATOM   4885 1HB  ALA R  15       1.595  57.267 154.475  1.00 20.00           H
ATOM   4886 2HB  ALA R  15       0.962  58.425 155.670  1.00 20.00           H
ATOM   4887 3HB  ALA R  15       0.623  56.687 155.850  1.00 20.00           H
ATOM   4888  HN  ALA R  15       0.393  59.352 153.495  1.00 20.00           H
ATOM   4889  N   THR R  16      -2.479  57.052 155.563  1.00 20.00           N
ATOM   4890  CA  THR R  16      -3.648  57.282 156.394  1.00 20.00           C
ATOM   4891  C   THR R  16      -3.230  57.158 157.860  1.00 20.00           C
ATOM   4892  O   THR R  16      -3.172  58.169 158.576  1.00 20.00           O
ATOM   4893  HA  THR R  16      -3.993  58.303 156.227  1.00 20.00           H
ATOM   4894  HB  THR R  16      -5.604  56.364 156.618  1.00 20.00           H
ATOM   4895  CB  THR R  16      -4.737  56.299 155.961  1.00 20.00           C
ATOM   4896  OG1 THR R  16      -4.076  55.036 155.939  1.00 20.00           O
ATOM   4897  HG1 THR R  16      -3.886  54.734 156.872  1.00 20.00           H
ATOM   4898  CG2 THR R  16      -5.178  56.514 154.511  1.00 20.00           C
ATOM   4899 1HG2 THR R  16      -4.326  56.368 153.847  1.00 20.00           H
ATOM   4900 2HG2 THR R  16      -5.560  57.528 154.395  1.00 20.00           H
ATOM   4901 3HG2 THR R  16      -5.962  55.799 154.260  1.00 20.00           H
ATOM   4902  HN  THR R  16      -2.304  56.094 155.335  1.00 20.00           H
ATOM   4903  HXT THR R  16      -2.698  56.092 159.319  1.00 20.00           H
ATOM   4904  OXT THR R  16      -2.952  56.000 158.356  1.00 20.00           O
ATOM   4907  N   THR S   1      -0.018  70.654 158.235  1.00 20.00           N
ATOM   4908  CA  THR S   1       0.251  69.227 158.231  1.00 20.00           C
ATOM   4909  C   THR S   1       0.613  68.756 156.821  1.00 20.00           C
ATOM   4910  O   THR S   1      -0.244  68.266 156.087  1.00 20.00           O
ATOM   4911  HA  THR S   1       1.119  69.039 158.863  1.00 20.00           H
ATOM   4912  CB  THR S   1      -0.970  68.513 158.815  1.00 20.00           C
ATOM   4913  HB  THR S   1      -0.853  67.431 158.757  1.00 20.00           H
ATOM   4914  OG1 THR S   1      -2.069  69.053 158.086  1.00 20.00           O
ATOM   4915  HG1 THR S   1      -2.086  68.674 157.161  1.00 20.00           H
ATOM   4916  CG2 THR S   1      -1.248  68.920 160.263  1.00 20.00           C
ATOM   4917 1HG2 THR S   1      -1.436  69.992 160.310  1.00 20.00           H
ATOM   4918 2HG2 THR S   1      -0.384  68.675 160.882  1.00 20.00           H
ATOM   4919 3HG2 THR S   1      -2.122  68.381 160.631  1.00 20.00           H
ATOM   4920  N   ARG S   2       1.884  68.922 156.484  1.00 20.00           N
ATOM   4921  CA  ARG S   2       2.375  68.496 155.184  1.00 20.00           C
ATOM   4922  C   ARG S   2       2.750  67.013 155.217  1.00 20.00           C
ATOM   4923  O   ARG S   2       3.905  66.667 155.458  1.00 20.00           O
ATOM   4924  HA  ARG S   2       1.545  68.676 154.500  1.00 20.00           H
ATOM   4925  CB  ARG S   2       3.597  69.315 154.762  1.00 20.00           C
ATOM   4926 1HB  ARG S   2       4.380  69.219 155.513  1.00 20.00           H
ATOM   4927 2HB  ARG S   2       3.999  68.920 153.829  1.00 20.00           H
ATOM   4928  CG  ARG S   2       3.233  70.790 154.582  1.00 20.00           C
ATOM   4929 1HG  ARG S   2       2.269  70.872 154.080  1.00 20.00           H
ATOM   4930 2HG  ARG S   2       3.124  71.263 155.558  1.00 20.00           H
ATOM   4931  CD  ARG S   2       4.302  71.524 153.770  1.00 20.00           C
ATOM   4932 1HD  ARG S   2       5.266  71.451 154.273  1.00 20.00           H
ATOM   4933 2HD  ARG S   2       4.415  71.053 152.794  1.00 20.00           H
ATOM   4934  NE  ARG S   2       3.925  72.945 153.604  1.00 20.00           N
ATOM   4935  HE  ARG S   2       3.128  73.280 154.106  1.00 20.00           H
ATOM   4936  CZ  ARG S   2       4.586  73.811 152.824  1.00 20.00           C
ATOM   4937  NH1 ARG S   2       5.662  73.417 152.129  1.00 20.00           N
ATOM   4938 1HH1 ARG S   2       5.977  72.470 152.191  1.00 20.00           H
ATOM   4939 2HH1 ARG S   2       6.149  74.070 151.549  1.00 20.00           H
ATOM   4940  NH2 ARG S   2       4.155  75.078 152.749  1.00 20.00           N
ATOM   4941 1HH2 ARG S   2       4.636  75.737 152.172  1.00 20.00           H
ATOM   4942 2HH2 ARG S   2       3.351  75.364 153.271  1.00 20.00           H
ATOM   4943  HN  ARG S   2       2.571  69.337 157.080  1.00 20.00           H
ATOM   4944  N   LYS S   3       1.751  66.178 154.972  1.00 20.00           N
ATOM   4945  CA  LYS S   3       1.897  64.750 155.200  1.00 20.00           C
ATOM   4946  C   LYS S   3       2.256  64.062 153.881  1.00 20.00           C
ATOM   4947  O   LYS S   3       3.269  63.370 153.794  1.00 20.00           O
ATOM   4948  HA  LYS S   3       2.724  64.613 155.897  1.00 20.00           H
ATOM   4949  CB  LYS S   3       0.643  64.183 155.868  1.00 20.00           C
ATOM   4950 1HB  LYS S   3       0.468  64.693 156.815  1.00 20.00           H
ATOM   4951 2HB  LYS S   3      -0.226  64.374 155.239  1.00 20.00           H
ATOM   4952  CG  LYS S   3       0.784  62.679 156.111  1.00 20.00           C
ATOM   4953 1HG  LYS S   3       0.970  62.170 155.165  1.00 20.00           H
ATOM   4954 2HG  LYS S   3       1.646  62.489 156.750  1.00 20.00           H
ATOM   4955  CD  LYS S   3      -0.478  62.109 156.763  1.00 20.00           C
ATOM   4956 1HD  LYS S   3      -0.555  62.469 157.789  1.00 20.00           H
ATOM   4957 2HD  LYS S   3      -1.360  62.467 156.232  1.00 20.00           H
ATOM   4958  CE  LYS S   3      -0.456  60.579 156.753  1.00 20.00           C
ATOM   4959 1HE  LYS S   3      -0.305  60.218 155.736  1.00 20.00           H
ATOM   4960 2HE  LYS S   3       0.383  60.218 157.348  1.00 20.00           H
ATOM   4961  NZ  LYS S   3      -1.724  60.040 157.294  1.00 20.00           N
ATOM   4962 1HZ  LYS S   3      -1.748  59.035 157.159  1.00 20.00           H
ATOM   4963 2HZ  LYS S   3      -1.786  60.250 158.284  1.00 20.00           H
ATOM   4964 3HZ  LYS S   3      -2.506  60.465 156.808  1.00 20.00           H
ATOM   4965  HN  LYS S   3       0.858  66.461 154.624  1.00 20.00           H
ATOM   4966  N   SER S   4       1.406  64.276 152.888  1.00 20.00           N
ATOM   4967  CA  SER S   4       1.473  63.496 151.664  1.00 20.00           C
[truncated: 319,876 more chars]
